# Supplementary material for: Governance, financial development and China’s outward foreign direct investment
Source: PLoS One. 2022 Jun 30;17(6):e0270581. doi: 10.1371/journal.pone.0270581 (PMC9246154; doi:10.1371/journal.pone.0270581)
Supplement: S1 Data — (XLSX) [file pone.0270581.s004.xlsx]

## Sheet: Sheet1
CountryName	year	OFDI2	OFDI4	CGDP	CGDP1	GDP	GDP1	RGDP	RGDP1	distcap	distw	oil_price	DIS1	DIS2	DIS3	DIS4	LAB1	LAB3	LAB2	LAB4	FDI	FDI1	INF	INF1	RES	RES1	FBS	FTS	MCS	FAC	FAC1	TRA2	TRA4	BIT	CC	GE	PS	RQ	RL	VA	WGI	WGI1	BIT*WGI	GDP1*WGI	FIN	FIN1	land	border	latitude
Uzbekistan	2005	1198	7.08841	2286000000000	28.4578	14300000000	23.3835	546.777	6.30404	3943.62	4284.95	54.57	215203	233830	12.2793	12.3623	51.463	3.94086	63.94	4.15795	1.33916	0.29204	21.4309	3.06483	22.61	3.11839	0.0312966	6.78642	2.7244	3.18071	1.1571	58.8153	4.0744	0	-1.22699	-1.20704	-1.95928	-1.49414	-1.46243	-1.93024	-1.54669	-3.12559	0	-36.167	9.89321	2.29185	1	0	41.2667
Uzbekistan	2006	1497	7.31122	2752000000000	28.6433	17300000000	23.574	654.284	6.48354	3943.62	4284.95	65.15	256927	279164	12.4565	12.5396	50.979	3.93141	63.65	4.1534	1.00284	0.00283298	23.4658	3.15554	33.8059	3.52063	0.0322302	6.8716	9.44023	5.44802	1.69525	57.6833	4.05497	0	-1.00475	-1.15526	-1.78458	-1.60738	-1.44683	-2.0718	-1.51177	-3.03781	0	-35.6383	9.89321	2.29185	1	0	41.2667
Uzbekistan	2007	3082	8.03333	3550000000000	28.898	22300000000	23.8279	830.408	6.72192	3943.62	4284.95	72.44	285676	310401	12.5626	12.6456	50.495	3.92187	63.27	4.14741	3.16072	1.1508	21.8971	3.08635	29.2797	3.37689	0.0705025	6.69791	20.9209	9.22975	2.22243	64.4021	4.16515	0	-1.03108	-1.11367	-1.36067	-1.49311	-1.22151	-2.11764	-1.38961	-2.7492	0	-33.1115	9.89321	2.29185	1	0	41.2667
Uzbekistan	2008	7764	8.95725	4594000000000	29.1558	29500000000	24.1077	1082.29	6.98683	3943.62	4284.95	96.94	382295	415383	12.8539	12.937	50.011	3.91224	62.95	4.14234	2.40715	0.878444	26.7916	3.28809	34.5172	3.54146	0.238752	6.69477	44.7942	17.2426	2.84738	66.2449	4.19336	0	-1.06389	-0.872699	-1.20909	-1.36867	-1.16603	-2.10014	-1.29675	-2.50429	0	-31.2617	9.89321	2.29185	1	0	41.2667
Uzbekistan	2009	8522	9.05041	5102000000000	29.2607	33700000000	24.2408	1213.27	7.10107	3943.62	4284.95	61.74	243479	264553	12.4028	12.4858	49.528	3.90254	62.74	4.139	2.49932	0.916017	17.2616	2.84848	24.3121	3.19097	0.316171	6.61522	58.4986	21.81	3.08237	58.6478	4.07155	0	-1.26817	-0.625495	-0.949651	-1.46953	-1.32167	-2.10261	-1.28952	-2.53788	0	-31.259	9.89321	2.29185	1	0	41.2667
Uzbekistan	2010	8300	9.02401	6087000000000	29.4372	46700000000	24.567	1634.31	7.39898	3943.62	4284.95	79.61	313952	341125	12.657	12.74	49.044	3.89272	62.67	4.13788	3.56202	1.27033	39.3686	3.67297	16.793	2.82096	0.413804	6.63547	73.4748	26.8414	3.28994	43.6676	3.77661	0	-1.29758	-0.713796	-0.720438	-1.55028	-1.41596	-2.08567	-1.29729	-2.61065	0	-31.8705	9.89321	2.29185	1	0	41.2667
Uzbekistan	2011	15647	9.65803	7552000000000	29.6528	56500000000	24.7575	1926.29	7.56335	3943.62	4284.95	111.26	438767	476743	12.9917	13.0747	48.85	3.88875	62.61	4.13693	2.85768	1.05001	21.4814	3.06719	21.0491	3.04686	0.509922	6.65264	87.7999	31.6542	3.45487	41.9808	3.73721	0	-1.37055	-0.685036	-0.599719	-1.56116	-1.45	-2.12	-1.29774	-2.63324	0	-32.1289	9.89321	2.29185	1	0	41.2667
Uzbekistan	2012	14618	9.59001	8532000000000	29.7748	63600000000	24.8759	2137.03	7.66717	3943.62	4284.95	111.57	439990	478071	12.9945	13.0775	48.95	3.8908	62.52	4.13549	1.16966	0.156717	15.5059	2.74122	19.1939	2.95459	0.748996	6.72352	68.8438	25.4388	3.23627	36.5306	3.59815	1	-1.30144	-0.910697	-0.518739	-1.57999	-1.29	-2.03	-1.27181	-2.57877	-1.27181	-31.6374	9.89321	2.29185	1	0	41.2667
Uzbekistan	2013	19782	9.89253	9570000000000	29.8897	69000000000	24.9574	2281.41	7.73255	3943.62	4284.95	108.56	428119	465174	12.9672	13.0502	49.05	3.89284	62.42	4.13389	1.00233	0.0023233	11.7395	2.46296	17.1156	2.83999	1.0233	6.68167	71.828	26.511	3.27756	36.4334	3.59549	1	-1.26303	-0.914053	-0.536079	-1.60269	-1.23	-1.97	-1.25264	-2.52338	-1.25264	-31.2627	9.89321	2.29185	1	0	41.2667
Uzbekistan	2014	39209	10.5767	10480000000000	29.9805	76700000000	25.0632	2492.34	7.82098	3943.62	4284.95	98.97	390300	424081	12.8747	12.9577	49.15	3.89488	62.34	4.1326	1.05491	0.0534526	14.3475	2.66357	11.8021	2.46828	2.69651	8.24189	71.1198	27.3527	3.30882	33.1666	3.50154	1	-1.18525	-0.628804	-0.273109	-1.71077	-1.12977	-1.91325	-1.14016	-2.24354	-1.14016	-28.576	10.5775	2.35873	1	0	41.2667
Uzbekistan	2015	88204	11.3874	11060000000000	30.0344	81800000000	25.1275	2615.03	7.86903	3943.62	4284.95	53.03	209130	227231	12.2507	12.3337	49.25	3.89691	62.21	4.13052	1.27212	0.240687	10.4205	2.34378	7.57296	2.02458	5.78019	9.10653	70.4287	28.4385	3.34774	25.5402	3.24025	1	-1.26216	-0.672068	-0.373036	-1.64244	-1.11126	-1.95614	-1.16952	-2.30663	-1.16952	-29.3871	10.8574	2.38485	1	0	41.2667
Uzbekistan	2016	105771	11.569	11230000000000	30.0496	81800000000	25.1275	2567.8	7.8508	3943.62	4284.95	45.13	177976	193380	12.0894	12.1724	49.35	3.89894	62.1	4.12875	2.03302	0.709524	8.74623	2.16862	6.25249	1.83298	8.73476	10.8547	73.9952	31.1949	3.44025	24.8254	3.21187	1	-1.16873	-0.577448	-0.272571	-1.61992	-1.10705	-1.88686	-1.10543	-2.14316	-1.10543	-27.7768	12.3803	2.51611	1	0	41.2667
Uzbekistan	2017	94607	11.4575	12310000000000	30.1414	59200000000	24.8042	1826.57	7.51019	3943.62	4284.95	54.71	215756	234429	12.2819	12.3649	49.45	3.90096	62.07	4.12826	3.0381	1.11123	19.4313	2.96689	10.9205	2.39064	10.3887	10.7771	75.925	32.3636	3.47703	37.38	3.62114	1	-1.15773	-0.554174	-0.23785	-1.25837	-1.10603	-1.79736	-1.01859	-1.904	-1.01859	-25.2652	16.5696	2.80757	1	0	41.2667
Uzbekistan	2018	368988	12.8185	13890000000000	30.2622	50400000000	24.6433	1529.08	7.33242	3943.62	4284.95	71.34	281338	305688	12.5473	12.6303	49.522	3.90242	61.93	4.126	1.23964	0.21482	27.4703	3.31311	17.981	2.88932	12.697	10.6547	71.5174	31.623	3.45389	56.0261	4.02582	1	-1.06163	-0.54734	-0.295807	-1.08276	-1.06935	-1.63007	-0.947827	-1.70067	-0.947827	-23.3575	23.7912	3.16932	1	0	41.2667
Uzbekistan	2019	324621	12.6904	14280000000000	30.2899	57700000000	24.7785	1719.06	7.44953	3943.62	4284.95	64.28	253496	275436	12.4431	12.5261	49.567	3.90333	61.74	4.12293	4.01286	1.3895	18.5692	2.9215	8.79424	2.1741	13.9388	10.7736	101.208	41.9733	3.73703	62.1724	4.12991	1	-1.02592	-0.514127	-0.28482	-0.992225	-1.04806	-1.65318	-0.919723	-1.61637	-0.919723	-22.7894	30.1436	3.40597	1	0	41.2667
Yemen	2005	7777	8.95893	2286000000000	28.4578	16700000000	23.5387	832.844	6.72485	7417.42	7530.45	54.57	404769	410936	12.9111	12.9262	71.064	4.26358	42.13	3.74076	1	0	18.4869	2.91706	42.3795	3.74666	0.00745	4.48285	11.327	5.27242	1.66249	65.6024	4.18361	1	-0.885343	-0.909822	-1.43671	-0.831607	-1.25927	-1.04974	-1.06208	-1.88514	-1.06208	-25	6.94239	1.93765	0	0	15.4
Yemen	2006	6376	8.7603	2752000000000	28.6433	19100000000	23.673	921.418	6.82591	7417.42	7530.45	65.15	483245	490609	13.0883	13.1034	70.51	4.25575	41.49	3.72545	5.88066	1.77167	13.6321	2.61243	41.6	3.7281	0.0134428	4.68071	14.394	6.36272	1.85046	66.7717	4.20128	1	-0.788342	-0.902317	-1.34561	-0.773276	-1.03567	-1.18712	-1.00539	-1.71353	-1.00539	-23.8005	6.91364	1.9335	0	0	15.4
Yemen	2007	10723	9.28015	3550000000000	28.898	21700000000	23.8006	1017.29	6.9249	7417.42	7530.45	72.44	537318	545506	13.1943	13.2095	69.949	4.24777	40.89	3.71089	4.23685	1.44382	10.895	2.38831	33.4137	3.50897	0.0516856	4.80206	20.4346	8.42945	2.13173	68.4048	4.22544	1	-0.790373	-0.873478	-1.59153	-0.672721	-0.966745	-1.11244	-1.00121	-1.6596	-1.00121	-23.8295	8.18408	2.10219	0	0	15.4
Yemen	2008	14054	9.55066	4594000000000	29.1558	26900000000	24.0154	1229.25	7.11416	7417.42	7530.45	96.94	719045	730002	13.4857	13.5008	69.381	4.23961	40.33	3.6971	5.77696	1.75388	20.3777	3.01444	33.9509	3.52492	0.118764	4.3897	29.4398	11.3161	2.42622	67.3706	4.21021	1	-0.790496	-0.878457	-2.0111	-0.724551	-0.979925	-1.22097	-1.10092	-1.86023	-1.10092	-26.4389	7.70492	2.04186	0	0	15.4
Yemen	2009	14930	9.61113	5102000000000	29.2607	25100000000	23.9461	1116.08	7.01758	7417.42	7530.45	61.74	457951	464930	13.0345	13.0496	68.806	4.23129	39.84	3.68487	0.514121	-0.665297	20.3777	3.01444	20.4901	3.01994	0.239824	4.42787	36.9197	13.8625	2.62918	61.4558	4.11832	1	-1.06922	-1.06739	-2.32702	-0.645173	-1.0871	-1.27141	-1.24455	-2.22392	-1.24455	-29.8022	7.73548	2.04582	0	0	15.4
Yemen	2010	18466	9.82369	6087000000000	29.4372	30900000000	24.154	1334.79	7.19653	7417.42	7530.45	79.61	590501	599499	13.2887	13.3038	68.224	4.2228	39.41	3.67402	0.610358	-0.49371	23.6163	3.16194	23.3172	3.14919	0.362775	4.51855	47.8733	17.5849	2.86704	56.1528	4.02808	1	-1.18984	-1.01779	-2.42372	-0.619043	-1.08733	-1.33127	-1.27817	-2.29861	-1.27817	-30.8728	6.28934	1.83886	0	0	15.4
Yemen	2011	19145	9.8598	7552000000000	29.6528	32700000000	24.2106	1374.62	7.22593	7417.42	7530.45	111.26	825262	837838	13.6235	13.6386	67.636	4.21414	38.63	3.65403	1	0	18.1136	2.89666	26.0257	3.25909	0.457837	4.51537	49.0096	17.9943	2.89005	64.0461	4.1596	1	-1.22754	-1.14688	-2.4268	-0.837743	-1.29	-1.39	-1.38649	-2.61743	-1.38649	-33.5679	5.06873	1.62309	0	0	15.4
Yemen	2012	22130	10.0047	8532000000000	29.7748	35400000000	24.29	1446.54	7.27693	7417.42	7530.45	111.57	827561	840172	13.6262	13.6414	67.042	4.20532	37.96	3.63653	1	0	5.89327	1.77381	19.1196	2.95071	0.683606	4.51106	56.7969	20.6638	3.02839	60.9384	4.10986	1	-1.24834	-1.2733	-2.43066	-0.688989	-1.27	-1.35	-1.37688	-2.59349	-1.37688	-33.4444	4.6454	1.53588	0	0	15.4
Yemen	2013	54911	10.9135	9570000000000	29.8897	40400000000	24.4221	1607.15	7.38222	7417.42	7530.45	108.56	805235	817505	13.5989	13.614	66.441	4.19631	37.37	3.62087	1	0	9.20907	2.22019	13.642	2.61315	1.02119	4.54525	66.9846	24.1837	3.18568	53.3784	3.97741	1	-1.24486	-1.22077	-2.37483	-0.727767	-1.18	-1.33	-1.34637	-2.51367	-1.34637	-32.8812	5.63672	1.7293	0	0	15.4
Yemen	2014	55507	10.9243	10480000000000	29.9805	43200000000	24.4891	1674	7.42297	7417.42	7530.45	98.97	734102	745288	13.5064	13.5215	65.835	4.18715	36.83	3.60631	1	0	7.16319	1.96896	11.0463	2.40209	1.31663	4.52534	66.2188	24.0203	3.1789	45.8817	3.82607	1	-1.55518	-1.41151	-2.66558	-0.890108	-1.20037	-1.30101	-1.50396	-2.92968	-1.50396	-36.8306	5.63672	1.7293	0	0	15.4
Yemen	2015	45330	10.7217	11060000000000	30.0344	42400000000	24.4704	1601.83	7.3789	7417.42	7530.45	53.03	393346	399340	12.8824	12.8976	65.223	4.17781	37.3	3.61899	1	0	46.4763	3.83894	2.10515	0.744386	1.49069	4.31063	56.6911	20.8308	3.03643	19.9882	2.99514	1	-1.47432	-1.62729	-2.68022	-1.12528	-1.27113	-1.52345	-1.61695	-3.23769	-1.61695	-39.5674	5.63672	1.7293	0	0	15.4
Yemen	2016	3921	8.2741	11230000000000	30.0496	30900000000	24.154	1138.6	7.03756	7417.42	7530.45	45.13	334748	339849	12.7211	12.7363	64.606	4.16831	37.63	3.6278	1	0	0.134411	-2.00685	0.79753	-0.226236	1.0167	4.29115	60.4863	21.9314	3.08792	26.9963	3.2957	1	-1.66354	-1.825	-2.79488	-1.47993	-1.6453	-1.69023	-1.84981	-3.89665	-1.84981	-44.6805	5.63672	1.7293	0	0	15.4
Yemen	2017	61255	11.0228	12310000000000	30.1414	26700000000	24.0079	960.529	6.86748	7417.42	7530.45	54.71	405807	411991	12.9136	12.9288	63.984	4.15863	37.91	3.63521	1	0	18.5536	2.92066	1.99936	0.692827	1.32569	4.27522	55.175	20.2586	3.00858	31.1339	3.4383	1	-1.58945	-1.90907	-2.94244	-1.44733	-1.74203	-1.6911	-1.88691	-3.97966	-1.88691	-45.3007	5.63672	1.7293	0	0	15.4
Yemen	2018	62300	11.0397	13890000000000	30.2622	23500000000	23.8803	824.118	6.71431	7417.42	7530.45	71.34	529159	537222	13.179	13.1942	63.358	4.1488	38.13	3.641	1	0	14.8537	2.69825	4.43804	1.49021	1.35561	4.27522	53.6789	19.7699	2.98416	40.7515	3.70749	1	-1.6263	-2.23044	-3.00591	-1.58791	-1.78735	-1.76217	-2.00001	-4.29651	-2.00001	-47.7608	5.63672	1.7293	0	0	15.4
Yemen	2019	54419	10.9045	14280000000000	30.2899	22581100000	23.8404	774	6.65157	7417.42	7530.45	64.28	476792	484057	13.0748	13.09	62.727	4.13879	38.33	3.64623	1	0	14.8537	2.69825	5.44376	1.69447	1.35561	4.27522	53.6789	19.7699	2.98416	40.7515	3.70749	1	-1.68097	-2.27926	-2.77083	-1.66377	-1.77375	-1.78101	-1.9916	-4.31583	-1.9916	-47.4804	5.63672	1.7293	0	0	15.4
Israel	2005	632	6.44889	2286000000000	28.4578	143000000000	25.6861	20585.6	9.93235	7146.98	7375.1	54.57	390011	402459	12.8739	12.9053	8.482	2.13795	61.71	4.12245	3.37753	1.21714	1.35973	0.307283	0.0486156	-3.02381	18.8319	44.9698	118.8	60.8671	4.10869	61.4844	4.11878	0	0.830712	1.04385	-1.24769	0.863942	0.817394	0.646124	0.492389	2.56057	0	12.6476	77.1334	4.34554	0	0	32.0833
Israel	2006	865	6.76273	2752000000000	28.6433	154000000000	25.7602	21854.9	9.99218	7146.98	7375.1	65.15	465626	480488	13.0511	13.0826	8.42	2.13061	62.15	4.12955	9.33816	2.23411	1.60748	0.474666	0.0990571	-2.31206	21.2704	44.9755	125.793	64.013	4.15909	61.0459	4.11163	0	1.00791	1.25345	-1.25975	0.997814	0.901525	0.774156	0.612518	2.90842	0	15.7786	74.846	4.31543	0	0	32.0833
Israel	2007	1087	6.99118	3550000000000	28.898	179000000000	25.9107	24939.5	10.1242	7146.98	7375.1	72.44	517727	534252	13.1572	13.1886	8.359	2.12334	62.7	4.13836	4.91328	1.59194	1.2787	0.245845	0.130441	-2.03683	22.3232	44.9034	130.011	65.7457	4.18579	61.5393	4.11968	0	0.850332	1.23705	-1.24981	1.10053	0.829284	0.740544	0.584655	2.82408	0	15.1488	67.8008	4.21657	0	0	32.0833
Israel	2008	987	6.89467	4594000000000	29.1558	216000000000	26.0985	29599.8	10.2955	7146.98	7375.1	96.94	692828	714942	13.4485	13.48	8.298	2.11601	62.75	4.13916	4.74912	1.55796	2.44543	0.894221	0.404043	-0.906234	23.9857	45.9205	127.933	65.9466	4.18884	57.9443	4.05948	0	0.895109	1.33413	-1.3211	1.17113	0.846117	0.723265	0.608108	2.91048	0	15.8707	70.573	4.25665	0	0	32.0833
Israel	2009	1137	7.03615	5102000000000	29.2607	207000000000	26.056	27719.8	10.2299	7146.98	7375.1	61.74	441255	455339	12.9974	13.0288	8.237	2.10864	62.75	4.13916	2.2202	0.797597	4.15406	1.42409	0.316836	-1.14937	23.9637	46.1194	125.479	65.1874	4.17727	45.7173	3.82248	0	0.809846	1.27544	-1.62629	1.10111	0.841351	0.570473	0.495322	2.65286	0	12.9061	66.9263	4.20359	0	0	32.0833
Israel	2010	2187	7.69029	6087000000000	29.4372	234000000000	26.1786	30694.2	10.3318	7146.98	7375.1	79.61	568971	587132	13.2516	13.283	8.174	2.10096	63.03	4.14361	2.98491	1.09357	1.55997	0.444669	0.169499	-1.77491	23.9844	46.3898	124.019	64.7978	4.17127	50.0513	3.91305	1	0.755372	1.39128	-1.34115	1.21699	0.91604	0.583845	0.587062	2.86838	0.587062	15.3685	68.5598	4.22771	0	0	32.0833
Israel	2011	2388	7.77821	7552000000000	29.6528	261000000000	26.2878	33610.7	10.4226	7146.98	7375.1	111.26	795173	820554	13.5863	13.6177	8.108	2.09285	62.86	4.14091	3.31515	1.1985	2.02577	0.705949	0.307582	-1.17902	25.0969	46.7471	122.878	64.9073	4.17296	53.7883	3.98506	1	0.804892	1.34241	-1.20132	1.31674	1.01	0.65	0.653786	3.03323	0.653786	17.1866	69.202	4.23703	0	0	32.0833
Israel	2012	3846	8.25479	8532000000000	29.7748	257000000000	26.2723	32510.3	10.3893	7146.98	7375.1	111.57	797389	822840	13.5891	13.6205	8.04	2.08443	63.56	4.15198	3.50631	1.25457	3.65803	1.29693	0.29606	-1.21719	25.4368	47.1966	121.143	64.5922	4.16809	52.6731	3.9641	1	0.909432	1.27689	-1.0789	1.17744	0.93	0.64	0.642475	2.97583	0.642475	16.8793	67.9193	4.21832	0	0	32.0833
Israel	2013	3405	8.133	9570000000000	29.8897	293000000000	26.4034	36316.5	10.5	7146.98	7375.1	108.56	775876	800641	13.5617	13.5932	7.969	2.07556	63.73	4.15466	4.04595	1.39772	2.27974	0.824059	0.329848	-1.10912	25.8958	43.944	122.821	64.2202	4.16232	47.049	3.85119	1	0.913165	1.24944	-1.10129	1.16661	0.98	0.65	0.642988	2.98186	0.642988	16.9771	65.9525	4.18893	0	0	32.0833
Israel	2014	8665	9.06705	10480000000000	29.9805	310000000000	26.4598	37738.4	10.5384	7146.98	7375.1	98.97	707337	729914	13.4693	13.5007	7.896	2.06636	64.15	4.16122	1.95096	0.668321	1.00584	0.00582301	0.303025	-1.19394	27.1319	43.6326	120.954	63.9063	4.15742	45.1502	3.80999	1	0.865885	1.21069	-1.03974	1.21622	1.10759	0.727579	0.681371	3.0772	0.681371	18.029	65.9815	4.18937	0	0	32.0833
Israel	2015	31718	10.3646	11060000000000	30.0344	300000000000	26.427	35813.7	10.4861	7146.98	7375.1	53.03	379004	391102	12.8453	12.8767	7.821	2.05681	64.13	4.16091	3.77719	1.32898	2.87436	1.05583	0.246481	-1.40047	27.2357	42.765	132.481	67.494	4.21204	42.0255	3.73828	1	0.943366	1.38745	-1.09491	1.2726	1.16216	0.74492	0.735929	3.2503	0.735929	19.4484	66.4503	4.19645	0	0	32.0833
Israel	2016	422988	12.9551	11230000000000	30.0496	319000000000	26.4885	37282.5	10.5263	7146.98	7375.1	45.13	322543	332838	12.684	12.7154	7.744	2.04692	64.23	4.16247	3.76252	1.32509	1.03238	0.0318658	0.163438	-1.81132	27.8457	41.1916	130.349	66.4622	4.19663	39.6662	3.6805	1	1.18684	1.34505	-0.794536	1.31263	1.07223	0.786664	0.818147	3.42936	0.818147	21.6714	65.4035	4.18058	0	0	32.0833
Israel	2017	414869	12.9357	12310000000000	30.1414	353000000000	26.5897	40474.7	10.6084	7146.98	7375.1	54.71	391011	403492	12.8765	12.9079	7.664	2.03653	64.11	4.1606	4.78992	1.56651	0.179214	-1.71917	0.150501	-1.89378	28.4091	39.302	127.853	65.188	4.17728	36.9404	3.60931	1	0.829329	1.38827	-0.887956	1.27434	1.02488	0.697224	0.721015	3.16626	0.721015	19.1716	65.7053	4.18518	0	0	32.0833
Israel	2018	461998	13.0433	13890000000000	30.2622	370000000000	26.6368	41704.8	10.6384	7146.98	7375.1	71.34	509866	526140	13.1419	13.1733	7.582	2.02578	64.08	4.16013	5.80758	1.75916	1.25805	0.229564	0.186587	-1.67886	29.052	38.1793	127.662	64.9644	4.17384	37.3999	3.62167	1	0.787222	1.20672	-0.91167	1.24631	0.99401	0.621411	0.657333	2.98899	0.657333	17.5092	66.5191	4.19749	0	0	32.0833
Israel	2019	377502	12.8413	14280000000000	30.2899	395000000000	26.7022	43588.7	10.6826	7146.98	7375.1	64.28	459408	474072	13.0377	13.0691	7.499	2.01477	63.71	4.15434	4.39944	1.48148	2.23195	0.802875	0.0933955	-2.37091	29.1218	36.8571	137.334	67.771	4.21613	34.2322	3.53317	1	0.80635	1.32533	-0.793372	1.2811	1.04776	0.66014	0.721219	3.15246	0.721219	19.2581	65.4297	4.18098	0	0	32.0833
Iraq	2005	43487	10.6802	2286000000000	28.4578	50000000000	24.6353	1855.52	7.52592	6298.44	6486.74	54.57	343706	353981	12.7475	12.777	31.234	3.44151	42.31	3.74502	1.03153	0.0310441	35.8578	3.57956	66.69	4.20006	9.47e-05	4.14155	5.69417	3.2786	1.18742	94.5433	4.54906	0	-1.37402	-1.62989	-2.69213	-1.53304	-1.71272	-1.301	-1.70713	-3.53611	0	-42.0557	1.55618	0.442232	0	0	33.3333
Iraq	2006	43618	10.6832	2752000000000	28.6433	65100000000	24.8992	2373.21	7.772	6298.44	6486.74	65.15	410344	422611	12.9248	12.9542	31.181	3.43981	42.26	3.74384	0.587963	-0.531091	23.0447	3.13744	64.859	4.17222	9.47e-05	4.54498	34.0474	12.8642	2.55444	77.146	4.3457	0	-1.44843	-1.71867	-2.82731	-1.39247	-1.67922	-1.2822	-1.72472	-3.56437	0	-42.944	2.26399	0.817129	0	0	33.3333
Iraq	2007	2245	7.71646	3550000000000	28.898	88800000000	25.2097	3182.84	8.06553	6298.44	6486.74	72.44	456259	469899	13.0308	13.0603	31.127	3.43808	42.2	3.74242	1.09391	0.0897612	14.4424	2.67017	53.5209	3.98007	0.0003511	4.88875	50.2351	18.3747	2.91098	70.6732	4.25807	0	-1.46048	-1.56827	-2.76815	-1.32003	-1.83793	-1.12617	-1.68017	-3.46531	0	-42.3565	2.4758	0.906566	0	0	33.3333
Iraq	2008	2079	7.63964	4594000000000	29.1558	132000000000	25.6061	4636.64	8.44175	6298.44	6486.74	96.94	610571	628824	13.3222	13.3516	31.073	3.43634	42.17	3.74171	1.40995	0.343556	30.1754	3.40703	55.5354	4.01702	0.0001902	3.81283	61.7528	21.8553	3.08444	71.6282	4.27149	0	-1.46225	-1.23571	-2.46863	-1.14785	-1.76871	-1.10469	-1.53131	-3.0833	0	-39.2107	2.68222	0.986645	0	0	33.3333
Iraq	2009	2258	7.72223	5102000000000	29.2607	112000000000	25.4418	3853.83	8.25682	6298.44	6486.74	61.74	388866	400491	12.871	12.9004	31.02	3.43463	42.13	3.74076	1.43143	0.358674	1	0	38.6099	3.65351	0.0004176	5.6954	69.4328	25.0429	3.22059	71.9754	4.27632	0	-1.32699	-1.18267	-2.17557	-1.00656	-1.69814	-1.02347	-1.40223	-2.76525	0	-35.6753	3.77873	1.32939	0	0	33.3333
Iraq	2010	48345	10.7861	6087000000000	29.4372	139000000000	25.6577	4657.28	8.44619	6298.44	6486.74	79.61	501419	516409	13.1252	13.1547	30.897	3.43066	42.08	3.73957	1.00796	0.00793345	16.5867	2.8086	42.727	3.75483	0.0104801	5.78506	78.2208	28.0054	3.3324	69.593	4.24266	0	-1.25916	-1.19705	-2.23927	-1.05062	-1.55827	-0.991855	-1.3827	-2.69418	0	-35.477	5.39309	1.68512	0	0	33.3333
Iraq	2011	60591	11.0119	7552000000000	29.6528	186000000000	25.949	6045.49	8.70707	6298.44	6486.74	111.26	700765	721714	13.4599	13.4894	30.732	3.4253	42.11	3.74029	1.12086	0.114099	24.6894	3.20638	50.5239	3.92245	0.0104801	5.83884	83.0553	29.6349	3.38895	70.5406	4.25619	0	-1.17064	-1.13065	-1.84698	-1.09234	-1.45	-1.07	-1.29344	-2.49441	0	-33.5634	5.41445	1.68907	0	0	33.3333
Iraq	2012	75432	11.231	8532000000000	29.7748	218000000000	26.1078	6836.07	8.82997	6298.44	6486.74	111.57	702717	723725	13.4627	13.4922	30.568	3.41995	42.16	3.74147	1.55961	0.444439	2.66977	0.981992	49.1889	3.89567	0.0104801	5.86704	83.9009	29.9261	3.39873	70.3653	4.2537	0	-1.21724	-1.10868	-1.93405	-1.25025	-1.46	-1.08	-1.3417	-2.61902	0	-35.0289	5.90756	1.77623	0	0	33.3333
Iraq	2013	31706	10.3643	9570000000000	29.8897	235000000000	26.1829	7076.55	8.86454	6298.44	6486.74	108.56	683759	704200	13.4354	13.4648	30.405	3.41461	43	3.7612	1	0	1	0	44.8602	3.80355	0.0104801	5.73031	97.8676	34.5361	3.54201	67.4103	4.2108	0	-1.27751	-1.0965	-2.01139	-1.2387	-1.45	-1.06	-1.35568	-2.64767	0	-35.4957	6.33565	1.84619	0	0	33.3333
Iraq	2014	37584	10.5343	10480000000000	29.9805	228000000000	26.1526	6637.69	8.80052	6298.44	6486.74	98.97	623357	641992	13.3429	13.3723	30.242	3.40923	43.87	3.78123	1	0	1	0	44.5977	3.79768	0.0104801	5.65995	95.8969	33.8558	3.52211	64.8388	4.1719	0	-1.3338	-1.11173	-2.48034	-1.2541	-1.3349	-1.14426	-1.44319	-2.80256	0	-37.7431	6.8143	1.91902	0	0	33.3333
Iraq	2015	38812	10.5665	11060000000000	30.0344	167000000000	25.8413	4688.32	8.45283	6298.44	6486.74	53.03	334006	343992	12.7189	12.7484	30.079	3.40383	43.97	3.78351	1	0	1	0	34.2467	3.53359	0.0104801	5.61393	94.3404	33.3216	3.50621	69.6115	4.24293	0	-1.36911	-1.24665	-2.26035	-1.23746	-1.41782	-1.12794	-1.44322	-2.85088	0	-37.2946	9.87582	2.29009	0	0	33.3333
Iraq	2016	55781	10.9292	11230000000000	30.0496	167000000000	25.8413	4550.66	8.42303	6298.44	6486.74	45.13	284249	292746	12.5576	12.5871	29.906	3.39806	44.02	3.78464	1	0	1	0	30.4607	3.41644	0.0104801	5.54757	91.3587	32.3056	3.47524	54.5886	3.99983	0	-1.38679	-1.26756	-2.31359	-1.12507	-1.6259	-1.0156	-1.45575	-2.89603	0	-37.6185	10.0767	2.31022	0	0	33.3333
Iraq	2017	41437	10.6319	12310000000000	30.1414	191000000000	25.9755	5076.69	8.53241	6298.44	6486.74	54.71	344588	354889	12.7501	12.7796	29.722	3.39189	42.64	3.75279	1	0	16.67	2.81361	36.285	3.59141	11.429	8.62215	88.9833	36.3448	3.59305	58.806	4.07424	0	-1.37243	-1.26106	-2.3071	-1.20051	-1.62929	-1.04728	-1.46961	-2.93446	0	-38.174	9.37821	2.23839	0	0	33.3333
Iraq	2018	59854	10.9997	13890000000000	30.2622	212000000000	26.0799	5523.08	8.61669	6298.44	6486.74	71.34	449331	462764	13.0155	13.045	29.527	3.38531	42.92	3.75934	1	0	12.594	2.53322	45.0349	3.80744	11.6885	7.03819	95.0401	37.9223	3.63554	70.5261	4.25598	0	-1.39451	-1.30951	-2.52842	-1.16792	-1.75365	-1.00416	-1.52636	-3.06743	0	-39.8073	9.19018	2.21814	0	0	33.3333
Iraq	2019	137752	11.8332	14280000000000	30.2899	222000000000	26.1259	5658.49	8.64091	6298.44	6486.74	64.28	404864	416967	12.9113	12.9408	29.322	3.37834	42.97	3.7605	1	0	0.264174	-1.33115	39.7992	3.68385	11.5978	7.27324	94.6959	37.8556	3.63378	57.8018	4.05702	0	-1.33665	-1.33664	-2.60378	-1.18039	-1.72262	-0.964445	-1.52409	-3.0491	0	-39.8183	9.19018	2.21814	0	0	33.3333
Iran	2005	5608	8.63195	2286000000000	28.4578	226000000000	26.1438	3246.05	8.08519	5609.04	5864.22	54.57	306085	320010	12.6316	12.6761	32.442	3.47945	47.47	3.8601	1.27585	0.243613	20.1662	3.00401	34.4847	3.54052	0.141734	29.1547	12.1993	13.8319	2.62698	42.5224	3.75003	0	-0.482762	-0.615675	-0.784775	-1.20285	-0.828927	-1.28215	-0.86619	-1.3904	0	-22.6455	38.3481	3.64671	0	0	35.6667
Iran	2006	11059	9.311	2752000000000	28.6433	266000000000	26.3068	3774.36	8.23599	5609.04	5864.22	65.15	365429	382054	12.8088	12.8533	31.761	3.45824	46.38	3.83687	0.870277	-0.138944	14.5826	2.67983	34.7464	3.54808	0.141734	32.0701	21.8062	18.006	2.8907	44.23	3.7894	1	-0.483629	-0.526753	-1.04258	-1.46334	-0.946978	-1.50056	-0.993973	-1.69519	-0.993973	-26.1482	44.7948	3.80209	0	0	35.6667
Iran	2007	12235	9.41206	3550000000000	28.898	350000000000	26.5812	4904.67	8.49794	5609.04	5864.22	72.44	406319	424804	12.9149	12.9594	31.136	3.43836	45.36	3.81463	0.576707	-0.550421	22.9391	3.13284	28.3755	3.34553	0.280361	33.4121	41.7318	25.1414	3.22452	38.2058	3.64299	1	-0.548328	-0.608033	-0.930465	-1.61698	-0.974999	-1.55447	-1.03888	-1.84526	-1.03888	-27.6147	47.0473	3.85115	0	0	35.6667
Iran	2008	9427	9.15133	4594000000000	29.1558	412000000000	26.7443	5717.31	8.65125	5609.04	5864.22	96.94	543740	568477	13.2062	13.2507	30.542	3.4191	43.13	3.76422	0.480188	-0.733578	19.422	2.96641	33.2096	3.50284	0.41597	34.3868	59.6223	31.4751	3.4492	41.4877	3.7254	1	-0.775439	-0.636436	-0.940982	-1.63188	-0.909969	-1.56974	-1.07741	-1.95591	-1.07741	-28.8145	45.3151	3.81364	0	0	35.6667
Iran	2009	21780	9.98875	5102000000000	29.2607	416000000000	26.754	5709.95	8.64997	5609.04	5864.22	61.74	346302	362057	12.7551	12.7996	29.955	3.3997	43.61	3.77529	0.716485	-0.333398	4.59852	1.52573	19.9176	2.9916	0.54851	35.3845	72.0674	36.0001	3.58352	31.1237	3.43797	1	-0.839384	-0.554849	-1.56276	-1.72011	-0.974337	-1.58175	-1.20553	-2.21297	-1.20553	-32.2527	49.2122	3.89614	0	0	35.6667
Iran	2010	71516	11.1777	6087000000000	29.4372	487000000000	26.9115	6599.66	8.79477	5609.04	5864.22	79.61	446536	466850	13.0093	13.0538	29.374	3.38011	42.9	3.75887	0.749572	-0.288253	15.8826	2.76523	23.1042	3.14002	1.33882	34.9977	73.2781	36.5382	3.59836	34.2476	3.53362	1	-0.947409	-0.478839	-1.63059	-1.70872	-1.02248	-1.60616	-1.23237	-2.27818	-1.23237	-33.1649	52.023	3.95168	0	0	35.6667
Iran	2011	135156	11.8142	7552000000000	29.6528	581000000000	27.088	7781.41	8.95949	5609.04	5864.22	111.26	624062	652453	13.344	13.3885	28.8	3.36038	42.48	3.74903	0.736394	-0.30599	23.743	3.16729	28.2058	3.33953	2.8401	37.2037	75.0895	38.3778	3.64748	33.3629	3.50744	1	-0.872877	-0.433013	-1.42177	-1.5206	-0.97	-1.58	-1.13304	-2.02667	-1.13304	-30.6919	53.0946	3.97208	0	0	35.6667
Iran	2012	207046	12.2407	8532000000000	29.7748	599000000000	27.1185	7927.85	8.97814	5609.04	5864.22	111.57	625800	654271	13.3468	13.3913	28.245	3.34092	42.1	3.74005	0.778424	-0.250484	24.0161	3.17872	23.4393	3.15442	5.03534	38.0706	76.9892	40.0317	3.68967	27.6577	3.3199	1	-0.790702	-0.525929	-1.32393	-1.42513	-0.92	-1.6	-1.09762	-1.93761	-1.09762	-29.7657	53.3595	3.97705	0	0	35.6667
Iran	2013	285120	12.5607	9570000000000	29.8897	460000000000	26.8545	6018.32	8.70256	5609.04	5864.22	108.56	608917	636620	13.3194	13.3639	27.705	3.32161	41.73	3.73122	0.662609	-0.41157	35.5675	3.57143	27.5818	3.31716	6.7482	38.8177	85.3093	43.6251	3.77563	29.8366	3.39574	1	-0.686988	-0.677157	-1.24969	-1.49341	-1	-1.61	-1.11954	-2.01762	-1.11954	-30.0647	47.7436	3.86585	0	0	35.6667
Iran	2014	348415	12.7611	10480000000000	29.9805	433000000000	26.794	5585.52	8.62793	5609.04	5864.22	98.97	555126	580382	13.227	13.2714	27.17	3.30211	41.34	3.72183	0.486609	-0.720294	10.8381	2.38307	27.4991	3.31415	7.93282	37.9214	88.9311	44.9284	3.80507	34.7286	3.54756	1	-0.619176	-0.427364	-0.874988	-1.458	-1.05645	-1.58074	-1.00279	-1.74883	-1.00279	-26.8687	52.1199	3.95355	0	0	35.6667
Iran	2015	294919	12.5945	11060000000000	30.0344	385000000000	26.6765	4904.33	8.49787	5609.04	5864.22	53.03	297447	310979	12.603	12.6475	26.642	3.28249	42.44	3.74809	0.532535	-0.630107	0.429237	-0.845745	15.8165	2.76105	8.41951	38.7541	94.5556	47.2431	3.85531	29.929	3.39883	1	-0.604618	-0.209176	-0.925702	-1.31157	-0.923546	-1.51359	-0.914701	-1.48159	-0.914701	-24.401	59.7783	4.09064	0	0	35.6667
Iran	2016	333081	12.7161	11230000000000	30.0496	418000000000	26.7587	5253.43	8.56664	5609.04	5864.22	45.13	253136	264652	12.4417	12.4862	26.12	3.2627	43.94	3.78283	0.80673	-0.214766	1.60719	0.474489	13.6673	2.61501	9.56282	38.7981	101.202	49.8543	3.9091	27.7482	3.32317	1	-0.711254	-0.191611	-0.813075	-1.22937	-0.679194	-1.34303	-0.827922	-1.26081	-0.827922	-22.1541	66.0636	4.19062	0	0	35.6667
Iran	2017	362350	12.8004	12310000000000	30.1414	445000000000	26.8213	5520.31	8.61619	5609.04	5864.22	54.71	306870	320831	12.6342	12.6787	25.606	3.24283	44.87	3.80377	1.12699	0.119551	12.2492	2.50546	18.1744	2.90002	10.6601	38.513	107.9	52.3576	3.9581	31.9444	3.464	1	-0.810232	-0.196094	-0.934016	-1.19804	-0.682443	-1.29989	-0.853453	-1.31848	-0.853453	-22.8908	66.0636	4.19062	0	0	35.6667
Iran	2018	323429	12.6867	13890000000000	30.2622	294000000000	26.4068	3598.48	8.18827	5609.04	5864.22	71.34	400149	418353	12.8996	12.9441	25.102	3.22295	44.95	3.80555	0.806165	-0.215467	32.8986	3.49343	23.6464	3.16321	12.7054	37.2636	108.462	52.8105	3.96671	51.9013	3.94934	1	-0.957291	-0.432673	-1.34794	-1.37578	-0.693521	-1.33408	-1.02355	-1.73872	-1.02355	-27.0286	66.0636	4.19062	0	0	35.6667
Iran	2019	305562	12.6299	14280000000000	30.2899	258000000000	26.2762	3114.62	8.04386	5609.04	5864.22	64.28	360549	376952	12.7954	12.8399	24.609	3.20311	45.16	3.81021	0.58394	-0.537956	36.9101	3.60848	23.6464	3.16321	10.4038	34.9216	142.39	62.5719	4.13632	41.6449	3.72918	1	-1.04717	-0.553726	-1.70692	-1.42321	-0.749602	-1.38697	-1.1446	-2.02311	-1.1446	-30.0758	66.0636	4.19062	0	0	35.6667
Qatar	2005	270	5.59842	2286000000000	28.4578	44500000000	24.5188	51455.9	10.8485	6164.89	6298.94	54.57	336418	343733	12.7261	12.7476	2.604	0.957049	80.25	4.38515	5.61413	1.72529	30.5427	3.41913	43.097	3.76345	2.95915	23.7326	82.8229	36.5049	3.59745	80.446	4.38759	1	0.712574	0.403959	1.02702	0.263485	0.585705	-0.513849	0.413149	2.00021	0.413149	10.1299	33.7216	3.51814	0	0	25.25
Qatar	2006	848	6.74288	2752000000000	28.6433	60900000000	24.8325	59530.6	10.9942	6164.89	6298.94	65.15	401643	410376	12.9033	12.9248	2.329	0.845439	80.76	4.39148	5.74881	1.74899	8.36161	2.12365	38.9805	3.66306	4.57343	22.3257	89.9348	38.9446	3.66214	82.9324	4.41803	1	0.93062	0.57943	0.926315	0.309129	0.634221	-0.865735	0.418997	2.08042	0.418997	10.4047	35.9975	3.58345	0	0	25.25
Qatar	2007	3979	8.28879	3550000000000	28.898	79700000000	25.1015	65421.4	11.0886	6164.89	6298.94	72.44	446585	456295	13.0094	13.0309	2.083	0.733809	82.39	4.41146	5.89622	1.77431	10.9699	2.39515	35.5891	3.57204	7.19555	19.4814	103.757	43.4778	3.77225	82.1067	4.40802	1	0.677207	0.444296	0.952188	0.399894	0.531227	-1.04032	0.327415	1.81796	0.327415	8.21862	41.5768	3.72754	0	0	25.25
Qatar	2008	4979	8.51298	4594000000000	29.1558	115000000000	25.4682	80234.2	11.2927	6164.89	6298.94	96.94	597625	610619	13.3007	13.3222	1.861	0.621114	84.06	4.43153	3.27806	1.18725	22.8996	3.13112	35.8555	3.5795	7.39052	18.5057	99.5003	41.7988	3.73287	82.5947	4.41395	1	0.942743	0.601313	1.11486	0.645575	0.678105	-1.0206	0.493666	2.28176	0.493666	12.5728	40.8012	3.70871	0	0	25.25
Qatar	2009	3628	8.19644	5102000000000	29.2607	97800000000	25.3062	59094.7	10.9869	6164.89	6298.94	61.74	380620	388896	12.8496	12.8711	1.664	0.509224	85.75	4.45144	8.30764	2.11718	1	0	29.3889	3.38062	8.74709	17.3988	117.754	47.9666	3.87051	74.5708	4.31175	1	1.56719	0.965489	1.22362	0.684367	0.908489	-1.00354	0.724268	2.9539	0.724268	18.3285	51.7351	3.94614	0	0	25.25
Qatar	2010	7705	8.94962	6087000000000	29.4372	125000000000	25.5516	67403.1	11.1184	6164.89	6298.94	79.61	490787	501458	13.1038	13.1253	1.499	0.404798	87.4	4.4705	3.73261	1.31711	6.97933	1.94295	33.7088	3.51776	7.85352	14.5449	117.784	46.7273	3.84433	78.4864	4.36293	1	1.40697	0.844999	1.15386	0.59841	0.851986	-1.01217	0.640676	2.71807	0.640676	16.3703	44.7018	3.80001	0	0	25.25
Qatar	2011	13018	9.47409	7552000000000	29.6528	168000000000	25.8472	82409.9	11.3195	6164.89	6298.94	111.26	685906	700820	13.4385	13.46	1.398	0.335043	86.82	4.46384	0.559389	-0.58091	18.2702	2.90527	40.6454	3.70489	8.08504	15.1778	113.083	45.4486	3.81658	81.5233	4.40089	1	1.00823	0.753923	1.17473	0.500664	0.76	-1.08	0.519591	2.35725	0.519591	13.43	39.753	3.68269	0	0	25.25
Qatar	2012	22066	10.0018	8532000000000	29.7748	187000000000	25.9544	85076	11.3513	6164.89	6298.94	111.57	687817	702772	13.4413	13.4628	1.303	0.264669	86.55	4.46072	0.211889	-1.55169	6.32996	1.84529	37.4194	3.62219	8.42991	17.9596	118.448	48.2793	3.877	87.6444	4.47329	1	1.06042	0.936894	1.2236	0.801358	0.96	-0.92	0.677045	2.80118	0.677045	17.5723	37.1284	3.61438	0	0	25.25
Qatar	2013	25402	10.1426	9570000000000	29.8897	199000000000	26.0166	85050.7	11.351	6164.89	6298.94	108.56	669261	683813	13.4139	13.4354	1.215	0.194744	86.68	4.46222	1	0	0.767489	-0.264632	34.9093	3.55275	9.22235	17.6577	141.675	56.1852	4.02865	82.4691	4.41242	1	1.11084	1.05778	1.21255	0.746912	0.96	-0.98	0.684679	2.83385	0.684679	17.813	40.0053	3.68901	0	0	25.25
Qatar	2014	35387	10.4741	10480000000000	29.9805	206000000000	26.0511	83858.3	11.3369	6164.89	6298.94	98.97	610139	623406	13.3214	13.343	1.132	0.123986	87.2	4.4682	0.504491	-0.684205	1	0	30.5132	3.41816	9.16852	16.9807	134.427	53.5253	3.98016	78.5745	4.36405	1	0.988724	0.944619	0.977458	0.573297	0.863932	-1.13344	0.535766	2.45304	0.535766	13.9573	46.0968	3.83074	0	0	25.25
Qatar	2015	44993	10.7143	11060000000000	30.0344	162000000000	25.8109	63039.1	11.0515	6164.89	6298.94	53.03	326924	334033	12.6975	12.719	1.055	0.0535408	87.9	4.4762	0.662099	-0.41234	1	0	19.9335	2.9924	9.26738	17.9244	145.787	57.6595	4.05456	68.3696	4.22493	1	0.891823	0.954604	0.99663	0.678589	0.770406	-1.14477	0.524547	2.41376	0.524547	13.539	70.8425	4.26046	0	0	25.25
Qatar	2016	102565	11.5383	11230000000000	30.0496	152000000000	25.7471	57163	10.9537	6164.89	6298.94	45.13	278222	284271	12.5362	12.5577	0.985	-0.0151136	87.3	4.46935	0.510044	-0.673258	1	0	15.2797	2.72653	9.55849	17.5992	137.606	54.9212	4.0059	58.8992	4.07583	1	0.900822	0.735174	0.900235	0.695944	0.794295	-1.15107	0.479234	2.2989	0.479234	12.3389	79.7606	4.37903	0	0	25.25
Qatar	2017	110549	11.6132	12310000000000	30.1414	161000000000	25.8047	59124.9	10.9874	6164.89	6298.94	54.71	337281	344615	12.7287	12.7502	0.922	-0.0812101	86.83	4.46395	0.612039	-0.49096	7.78757	2.05253	18.4008	2.9124	9.41599	16.9397	146.384	57.5799	4.05317	60.456	4.10192	1	0.736443	0.742582	0.661161	0.420224	0.726417	-1.17648	0.351725	1.96922	0.351725	9.07615	80.0817	4.38305	0	0	25.25
Qatar	2018	43598	10.6828	13890000000000	30.2622	183000000000	25.9328	65907.9	11.096	6164.89	6298.94	71.34	439803	449366	12.9941	13.0156	0.865	-0.145026	86.7	4.46245	1	0	12.4144	2.51886	22.1954	3.09988	9.63108	16.2523	141.856	55.9131	4.0238	63.2634	4.14731	1	0.725578	0.629405	0.663571	0.598412	0.734773	-1.21058	0.356859	1.9867	0.356859	9.25434	80.4368	4.38747	0	0	25.25
Qatar	2019	45892	10.734	14280000000000	30.2899	176000000000	25.8937	62088	11.0363	6164.89	6298.94	64.28	396279	404896	12.8899	12.9114	0.812	-0.208255	86.81	4.46372	1	0	1	0	20.7243	3.03131	10.052	16.2881	138.329	54.8897	4.00533	58.0724	4.06169	1	0.849382	0.704914	0.700104	0.679398	0.734422	-1.30792	0.393384	2.09962	0.393384	10.1862	100.942	4.61454	0	0	25.25
India	2005	1462	7.28756	2286000000000	28.4578	820000000000	27.4326	714.861	6.57209	3785.01	4204.05	54.57	206548	229415	12.2383	12.3433	70.765	4.25936	58.18	4.06354	0.886101	-0.120925	5.6219	1.72667	3.55223	1.26758	0.117461	4.37226	7.85459	4.11477	1.41458	29.5577	3.38634	1	-0.360785	-0.1055	-1.0127	-0.288712	0.127903	0.413686	-0.204351	0.448754	-0.204351	-5.60587	40.068	3.69058	0	1	28.6167
India	2006	2583	7.85671	2752000000000	28.6433	940000000000	27.5691	806.753	6.69302	3785.01	4204.05	65.15	246594	273894	12.4155	12.5205	70.431	4.25463	57.33	4.04882	2.13017	0.756201	8.40094	2.12834	3.93697	1.37041	0.197343	3.49811	14.2473	5.98091	1.78857	31.9293	3.46352	1	-0.276444	-0.0983199	-1.06372	-0.279896	0.177331	0.437194	-0.183976	0.518473	-0.183976	-5.07206	43.6277	3.77569	0	1	28.6167
India	2007	12014	9.39383	3550000000000	28.898	1220000000000	27.8299	1028.34	6.9357	3785.01	4204.05	72.44	274186	304541	12.5216	12.6266	70.094	4.24984	56.52	4.03459	2.0734	0.729188	6.94442	1.93794	4.45777	1.49465	0.264535	3.31725	19.7446	7.77546	2.05097	31.1924	3.44017	1	-0.398113	0.121905	-1.15181	-0.304828	0.0937817	0.453964	-0.197517	0.491787	-0.197517	-5.49687	45.6278	3.82052	0	1	28.6167
India	2008	22202	10.0079	4594000000000	29.1558	1200000000000	27.8133	998.522	6.90628	3785.01	4204.05	96.94	366919	407540	12.8129	12.9179	69.754	4.24497	55.73	4.02052	3.62052	1.28662	9.19397	2.21855	7.10089	1.96022	0.439754	3.15657	28.8914	10.8292	2.38225	43.0279	3.76185	1	-0.337176	-0.0191939	-1.10751	-0.389451	0.0860389	0.462193	-0.217517	0.422922	-0.217517	-6.04987	49.5594	3.90317	0	1	28.6167
India	2009	22127	10.0046	5102000000000	29.2607	1340000000000	27.9237	1101.96	7.00485	3785.01	4204.05	61.74	233687	259558	12.3617	12.4667	69.413	4.24007	54.97	4.00679	2.65159	0.975161	7.04037	1.95166	3.38399	1.21906	0.63608	3.04338	43.1205	15.6	2.74727	31.4565	3.44861	1	-0.451971	-0.0124214	-1.35381	-0.326771	0.013824	0.460685	-0.27841	0.28827	-0.27841	-7.77424	48.1245	3.87379	0	1	28.6167
India	2010	47980	10.7785	6087000000000	29.4372	1680000000000	28.1498	1357.56	7.21345	3785.01	4204.05	79.61	301325	334684	12.6159	12.7209	69.07	4.23512	54.21	3.99287	1.63503	0.491664	10.526	2.35385	4.44301	1.49133	0.890397	2.84295	60.9415	21.5583	3.07076	34.4103	3.53836	1	-0.468239	0.0258973	-1.27798	-0.378629	-0.0373795	0.443272	-0.282177	0.263062	-0.282177	-7.94323	50.5554	3.92307	0	1	28.6167
India	2011	65738	11.0934	7552000000000	29.6528	1820000000000	28.2299	1458.1	7.28489	3785.01	4204.05	111.26	421121	467742	12.9507	13.0557	68.724	4.2301	53.29	3.97575	2.00207	0.69418	8.73358	2.16718	5.30682	1.66899	1.06785	2.62622	71.4925	25.0622	3.22136	42.0925	3.73987	1	-0.536258	0.0059228	-1.32679	-0.344538	-0.09	0.44	-0.308611	0.192634	-0.308611	-8.71205	51.2892	3.93748	0	1	28.6167
India	2012	116910	11.6692	8532000000000	29.7748	1830000000000	28.2353	1443.88	7.27509	3785.01	4204.05	111.57	422294	469046	12.9535	13.0585	68.366	4.22488	52.4	3.95891	1.31293	0.272264	7.93439	2.07121	4.00967	1.38871	1.18363	2.44439	68.3153	23.9811	3.17727	43.0349	3.76201	1	-0.51327	-0.171045	-1.28931	-0.472782	-0.07	0.4	-0.352734	0.0594633	-0.352734	-9.95957	51.8885	3.9491	0	1	28.6167
India	2013	244698	12.4078	9570000000000	29.8897	1860000000000	28.2516	1449.61	7.27905	3785.01	4204.05	108.56	410901	456391	12.9261	13.0311	67.997	4.21946	51.9	3.94932	1.51628	0.416257	6.1865	1.82237	3.62762	1.28858	1.16546	2.26671	69.197	24.2097	3.18675	42.0227	3.73821	1	-0.517288	-0.171733	-1.22917	-0.470637	-0.06	0.43	-0.336472	0.0926276	-0.336472	-9.50587	52.3857	3.95863	0	1	28.6167
India	2014	340721	12.7388	10480000000000	29.9805	2040000000000	28.344	1573.89	7.3613	3785.01	4204.05	98.97	374603	416075	12.8336	12.9386	67.616	4.21384	51.4	3.93964	1.69566	0.528071	3.33176	1.2035	2.79378	1.02739	1.21565	2.08398	72.8626	25.3874	3.23425	38.5265	3.65135	1	-0.427976	-0.206048	-0.997912	-0.447759	-0.0633363	0.413294	-0.28829	0.192054	-0.28829	-8.17127	51.8822	3.94898	0	1	28.6167
India	2015	377047	12.8401	11060000000000	30.0344	2100000000000	28.373	1605.61	7.38126	3785.01	4204.05	53.03	200719	222941	12.2097	12.3147	67.223	4.20802	50.91	3.93006	2.09212	0.738176	2.27959	0.823995	1.76417	0.567682	1.29319	1.94786	76.4076	26.5496	3.27901	31.4739	3.44916	1	-0.351988	0.0900683	-0.948493	-0.391465	-0.0474092	0.42787	-0.203569	0.433727	-0.203569	-5.77587	51.8675	3.94869	0	1	28.6167
India	2016	310751	12.6467	11230000000000	30.0496	2290000000000	28.4596	1732.55	7.45735	3785.01	4204.05	45.13	170818	189729	12.0484	12.1534	66.818	4.20197	50.41	3.92019	1.93736	0.661328	3.23798	1.17495	1.72965	0.547916	1.40831	1.84248	85.1487	29.4665	3.38325	27.2874	3.30643	1	-0.282147	0.0749455	-0.95384	-0.306505	-0.0289695	0.440984	-0.175922	0.515849	-0.175922	-5.00667	49.1012	3.89388	0	1	28.6167
India	2017	474733	13.0705	12310000000000	30.1414	2650000000000	28.6056	1980.67	7.59119	3785.01	4204.05	54.71	207078	230003	12.2409	12.3458	66.4	4.1957	49.91	3.91022	1.50732	0.410331	3.96926	1.37858	1.96267	0.674304	1.33386	1.73565	87.3177	30.1291	3.40549	28.2547	3.34126	1	-0.241951	0.0868715	-0.764802	-0.252992	-0.0012233	0.387048	-0.131175	0.618051	-0.131175	-3.75233	48.794	3.88761	0	1	28.6167
India	2018	466280	13.0525	13890000000000	30.2622	2700000000000	28.6243	1996.91	7.59936	3785.01	4204.05	71.34	270023	299917	12.5063	12.6113	65.97	4.1892	49.42	3.90036	1.55926	0.444213	3.73725	1.31835	2.23322	0.803443	1.3433	1.6167	86.9426	29.9675	3.40011	31.0702	3.43625	1	-0.183479	0.284254	-0.987013	-0.227329	0.0256504	0.351984	-0.122655	0.692934	-0.122655	-3.51092	50.372	3.91944	0	1	28.6167
India	2019	361009	12.7967	14280000000000	30.2899	2870000000000	28.6853	2100.75	7.65005	3785.01	4204.05	64.28	243301	270236	12.4021	12.5071	65.528	4.18248	49.34	3.89874	1.76313	0.56709	3.566	1.27144	2.00641	0.696349	1.40196	1.5372	84.27	29.0697	3.3697	28.2319	3.34045	1	-0.254047	0.170881	-0.7708	-0.160944	-0.0304647	0.26904	-0.129389	0.636905	-0.129389	-3.71157	50.1255	3.91453	0	1	28.6167
Indonesia	2005	14093	9.55343	2286000000000	28.4578	286000000000	26.3793	1263.29	7.14147	5220.88	4684.44	54.57	284903	255630	12.5599	12.4515	54.058	3.99006	63.91	4.15748	2.91612	1.07025	14.3318	2.66248	9.73195	2.27541	0.0478149	5.96927	20.7301	8.91572	2.18782	56.9216	4.04167	1	-0.878199	-0.483128	-1.51818	-0.625423	-0.821528	-0.121926	-0.741398	-1.01097	-0.741398	-19.5575	27.6587	3.31994	0	0	-6.13333
Indonesia	2006	22551	10.0235	2752000000000	28.6433	365000000000	26.6232	1589.8	7.37136	5220.88	4684.44	65.15	340140	305191	12.7371	12.6287	53.262	3.97522	64.05	4.15966	1.34794	0.29858	14.0874	2.64528	9.29136	2.22909	0.0847586	6.46295	27.8229	11.4569	2.43859	50.5189	3.92235	1	-0.83842	-0.331587	-1.41704	-0.384472	-0.719034	-0.0842525	-0.629134	-0.69997	-0.629134	-16.7495	27.6587	3.31994	0	0	-6.13333
Indonesia	2007	67948	11.1265	3550000000000	28.898	432000000000	26.7917	1860	7.52833	5220.88	4684.44	72.44	378200	339341	12.8432	12.7348	52.465	3.96015	66.28	4.19389	1.60301	0.471884	11.2586	2.42113	9.90886	2.29343	0.335136	8.40433	40.1881	16.3092	2.79173	48.8445	3.88864	1	-0.619016	-0.277196	-1.1963	-0.344985	-0.681467	-0.0198048	-0.523127	-0.433849	-0.523127	-14.0155	27.6587	3.31994	0	0	-6.13333
Indonesia	2008	54333	10.9029	4594000000000	29.1558	510000000000	26.9577	2166.85	7.68103	5220.88	4684.44	96.94	506112	454110	13.1345	13.0261	51.665	3.94478	66.64	4.1993	1.82633	0.602308	18.1498	2.89866	11.2953	2.42439	0.416853	12.901	59.7012	24.3397	3.19211	52.3577	3.9581	1	-0.5937	-0.237202	-1.05838	-0.348286	-0.653871	-0.0112615	-0.483783	-0.344354	-0.483783	-13.0417	27.6587	3.31994	0	0	-6.13333
Indonesia	2009	79906	11.2886	5102000000000	29.2607	540000000000	27.0148	2261.25	7.72367	5220.88	4684.44	61.74	322337	289217	12.6834	12.5749	50.866	3.92919	66.66	4.19961	0.903919	-0.101015	8.27475	2.11321	6.68871	1.90042	0.781081	14.5879	68.593	27.9873	3.33175	39.5552	3.6777	1	-0.838646	-0.298132	-0.751386	-0.361797	-0.602619	-0.0010406	-0.475603	-0.382728	-0.475603	-12.8483	27.6587	3.31994	0	0	-6.13333
Indonesia	2010	115044	11.6531	6087000000000	29.4372	755000000000	27.35	3122.36	8.04635	5220.88	4684.44	79.61	415634	372928	12.9376	12.8291	50.086	3.91374	67.19	4.20752	2.02518	0.705658	15.2643	2.72552	7.07038	1.95591	0.942925	16.9253	87.3699	35.0794	3.55761	38.8616	3.66001	1	-0.751562	-0.214372	-0.853916	-0.415857	-0.639984	-0.0377742	-0.485578	-0.387592	-0.485578	-13.2805	27.253	3.30517	0	0	-6.13333
Indonesia	2011	168791	12.0364	7552000000000	29.6528	893000000000	27.5179	3643.05	8.20058	5220.88	4684.44	111.26	580875	521191	13.2723	13.1639	49.405	3.90005	67.27	4.20871	2.30298	0.834206	7.46594	2.01035	8.39739	2.12792	1.11636	15.7548	101.913	39.5948	3.6787	42.6591	3.75324	1	-0.701853	-0.259448	-0.770114	-0.351914	-0.59	-0.01	-0.447222	-0.292382	-0.447222	-12.3066	30.0822	3.40393	0	0	-6.13333
Indonesia	2012	309804	12.6437	8532000000000	29.7748	918000000000	27.5455	3694.36	8.21456	5220.88	4684.44	111.57	582493	522643	13.2751	13.1667	48.724	3.88617	67.73	4.21553	2.30978	0.837152	3.75388	1.32279	6.04898	1.79989	1.20064	15.2878	113.488	43.3256	3.76874	41.5879	3.72781	1	-0.639795	-0.273001	-0.593263	-0.278763	-0.58	0.07	-0.38247	-0.143984	-0.38247	-10.5353	33.4342	3.50958	0	0	-6.13333
Indonesia	2013	465665	13.0512	9570000000000	29.8897	913000000000	27.54	3623.93	8.19531	5220.88	4684.44	108.56	566779	508543	13.2477	13.1393	48.045	3.87214	67.05	4.20544	2.55136	0.936625	4.96599	1.60261	5.51889	1.70818	1.2914	12.201	124.392	45.9616	3.82781	40.4571	3.70024	1	-0.613657	-0.198951	-0.519265	-0.195441	-0.53	0.04	-0.336219	-0.0167355	-0.336219	-9.25947	36.0581	3.58513	0	0	-6.13333
Indonesia	2014	679350	13.4289	10480000000000	29.9805	891000000000	27.5156	3491.64	8.15813	5220.88	4684.44	98.97	516710	463619	13.1552	13.0468	47.365	3.85788	66.81	4.20185	2.81997	1.03673	5.44317	1.69436	4.76523	1.56135	1.33266	10.2791	127.615	46.4091	3.83749	39.7919	3.68366	1	-0.561732	-0.0375725	-0.416824	-0.10766	-0.342276	0.153905	-0.218693	0.303961	-0.218693	-6.01748	36.4235	3.59522	0	0	-6.13333
Indonesia	2015	812514	13.6079	11060000000000	30.0344	861000000000	27.4814	3331.7	8.11124	5220.88	4684.44	53.03	276863	248416	12.5313	12.4229	46.687	3.84347	66.5	4.1972	2.29762	0.831872	3.98024	1.38134	3.1169	1.13684	1.54151	4.01653	131.18	45.5795	3.81946	34.0431	3.52763	1	-0.458364	-0.24088	-0.615061	-0.217558	-0.422174	0.184858	-0.294863	0.112334	-0.294863	-8.10324	39.1188	3.6666	0	0	-6.13333
Indonesia	2016	954554	13.769	11230000000000	30.0496	932000000000	27.5606	3562.82	8.17831	5220.88	4684.44	45.13	235618	211409	12.37	12.2615	46.011	3.82888	66.18	4.19238	0.487372	-0.718727	2.43892	0.891557	2.62653	0.965663	1.99857	4.11113	147.415	51.1749	3.93525	30.0622	3.40327	1	-0.39921	0.0074111	-0.372952	-0.122344	-0.344886	0.167947	-0.177339	0.417772	-0.177339	-4.88757	39.4024	3.67383	0	0	-6.13333
Indonesia	2017	1053880	13.868	12310000000000	30.1414	1020000000000	27.6508	3837.58	8.2526	5220.88	4684.44	54.71	285634	256286	12.5625	12.454	45.341	3.81421	66.8	4.2017	2.01949	0.702845	4.29268	1.45691	3.09657	1.1303	2.34872	4.17656	164.441	56.9886	4.04285	32.0727	3.468	1	-0.254854	0.0383757	-0.497903	-0.105156	-0.349676	0.131601	-0.172936	0.460658	-0.172936	-4.78181	38.7323	3.65668	0	0	-6.13333
Indonesia	2018	1281128	14.0633	13890000000000	30.2622	1040000000000	27.6702	3893.86	8.26716	5220.88	4684.44	71.34	372458	334188	12.8279	12.7195	44.675	3.79941	67.44	4.21124	1.81429	0.595694	3.81832	1.33981	4.46361	1.49596	3.31531	3.10214	119.339	41.9187	3.73573	35.396	3.5666	1	-0.249739	0.180583	-0.545908	-0.14697	-0.315493	0.154352	-0.153863	0.525757	-0.153863	-4.25741	38.8055	3.65856	0	0	-6.13333
Indonesia	2019	1513255	14.2298	14280000000000	30.2899	1120000000000	27.7443	4135.2	8.32729	5220.88	4684.44	64.28	335598	301116	12.7237	12.6153	44.015	3.78453	68.01	4.21965	2.23338	0.803516	1.5988	0.469252	2.94307	1.07945	3.80022	3.5703	126.107	44.4925	3.79532	30.2888	3.41078	1	-0.416033	0.182051	-0.493405	-0.0943936	-0.342421	0.132109	-0.172015	0.461869	-0.172015	-4.77245	37.755	3.63112	0	0	-6.13333
Kyrgyzstan	2005	4506	8.41317	2286000000000	28.4578	2460000000	21.6234	476.552	6.16658	3471.8	3786.58	54.57	189456	206634	12.1519	12.2387	64.71	4.16992	64.85	4.17208	1.73012	0.548191	7.12862	1.96412	3.07825	1.12436	0.0451595	8.6769	10.6722	6.46476	1.86637	72.1065	4.27814	1	-1.25339	-0.878411	-1.17512	-1.00521	-1.11442	-0.887551	-1.05235	-1.92462	-1.05235	-22.7554	7.9467	2.07276	1	1	42.9
Kyrgyzstan	2006	12476	9.43156	2752000000000	28.6433	2830000000	21.7635	543.111	6.29731	3471.8	3786.58	65.15	226188	246696	12.3291	12.4159	64.711	4.16993	65.68	4.18479	6.42244	1.8598	9.39162	2.23982	1.83936	0.60942	0.0538992	8.95476	24.6226	11.2104	2.41684	99.5706	4.60087	1	-1.3179	-0.805855	-1.38602	-0.66352	-1.31363	-0.759082	-1.041	-1.87042	-1.041	-22.6558	10.5576	2.35684	1	1	42.9
Kyrgyzstan	2007	13975	9.54503	3550000000000	28.898	3800000000	22.0583	721.769	6.5817	3471.8	3786.58	72.44	251497	274300	12.4352	12.522	64.713	4.16996	65.13	4.17639	5.46787	1.69889	14.8765	2.69979	1.07709	0.0742648	0.0600842	9.29723	41.8242	17.0605	2.83677	108.085	4.68292	1	-1.31999	-0.778129	-0.989464	-0.414784	-1.3185	-0.962736	-0.963934	-1.6985	-0.963934	-21.2627	6.35105	1.84862	1	1	42.9
Kyrgyzstan	2008	14681	9.59431	4594000000000	29.1558	5140000000	22.3603	966.394	6.87357	3471.8	3786.58	96.94	336556	367071	12.7265	12.8133	64.715	4.16999	64.53	4.16713	7.33454	1.99259	22.216	3.10081	4.28921	1.4561	0.362171	9.41018	64.5867	24.7863	3.21029	115.332	4.74781	1	-1.22245	-0.788392	-0.569574	-0.350386	-1.37156	-1.09177	-0.899021	-1.57536	-0.899021	-20.1024	13.7738	2.62277	1	1	42.9
Kyrgyzstan	2009	28372	10.2532	5102000000000	29.2607	4690000000	22.2687	871.224	6.7699	3471.8	3786.58	61.74	214349	233783	12.2754	12.3622	64.716	4.17001	63.85	4.15654	4.03784	1.39571	4.0353	1.39508	4.45047	1.49301	0.325322	9.34124	84.1119	31.2595	3.44232	100.489	4.61005	1	-1.30589	-0.96486	-0.624972	-0.331769	-1.32534	-1.01989	-0.928786	-1.66102	-0.928786	-20.6829	13.7283	2.61946	1	1	42.9
Kyrgyzstan	2010	39432	10.5823	6087000000000	29.4372	4790000000	22.2898	880.038	6.77996	3471.8	3786.58	79.61	276390	301450	12.5296	12.6164	64.694	4.16967	64.08	4.16013	9.86093	2.28858	10.0339	2.30597	9.86368	2.28886	0.425152	9.01928	97.2924	35.5789	3.57175	103.851	4.64296	1	-1.17355	-0.651715	-1.03965	-0.251273	-1.26685	-0.934335	-0.886229	-1.4592	-0.886229	-19.7539	13.6445	2.61334	1	1	42.9
Kyrgyzstan	2011	52505	10.8687	7552000000000	29.6528	6200000000	22.5478	1123.88	7.02454	3471.8	3786.58	111.26	386273	421295	12.8643	12.9511	64.648	4.16896	64.53	4.16713	11.0646	2.40375	22.4818	3.11271	10.2456	2.32685	0.707513	9.09799	113.759	41.188	3.71815	100.681	4.61196	1	-1.21883	-0.637987	-1.09803	-0.210015	-1.19	-0.68	-0.839143	-1.33525	-0.839143	-18.9208	11.4883	2.44133	1	1	42.9
Kyrgyzstan	2012	66219	11.1007	8532000000000	29.7748	6610000000	22.6118	1177.97	7.07155	3471.8	3786.58	111.57	387349	422469	12.8671	12.9539	64.577	4.16786	63.92	4.15763	3.95037	1.37381	8.65632	2.15829	3.62794	1.28867	0.971507	8.69601	120.924	43.5306	3.77346	110.035	4.7008	1	-1.14949	-0.649578	-0.911251	-0.332078	-1.13	-0.61	-0.797067	-1.25275	-0.797067	-18.0232	13.3711	2.5931	1	1	42.9
Kyrgyzstan	2013	88582	11.3917	9570000000000	29.8897	7340000000	22.7166	1282.44	7.15652	3471.8	3786.58	108.56	376899	411071	12.8397	12.9265	64.483	4.1664	62.5	4.13517	8.34376	2.12151	3.17519	1.15537	5.74724	1.74872	2.37642	8.04838	117.556	42.6602	3.75327	110.811	4.70782	1	-1.16266	-0.652202	-0.911774	-0.313033	-1.11	-0.54	-0.781612	-1.2144	-0.781612	-17.7556	15.6625	2.75127	1	1	42.9
Kyrgyzstan	2014	98419	11.497	10480000000000	29.9805	7470000000	22.7342	1279.77	7.15444	3471.8	3786.58	98.97	343604	374758	12.7472	12.834	64.365	4.16457	62.4	4.13357	4.59301	1.52454	8.41522	2.13004	4.07777	1.40555	2.92078	7.58288	129.411	46.6381	3.84242	102.154	4.62649	1	-1.12797	-0.865938	-0.804616	-0.434673	-0.927017	-0.462497	-0.770451	-1.20668	-0.770451	-17.5156	20.052	2.99833	1	1	42.9
Kyrgyzstan	2015	107059	11.5811	11060000000000	30.0344	6680000000	22.6224	1121.08	7.02205	3471.8	3786.58	53.03	184110	200802	12.1233	12.2101	64.223	4.16236	62.38	4.13324	17.1312	2.8409	3.42729	1.23177	4.33688	1.46715	3.54953	6.84727	127.191	45.8625	3.82565	82.5225	4.41307	1	-1.14989	-0.914731	-0.882438	-0.50266	-0.989304	-0.404161	-0.807197	-1.30842	-0.807197	-18.2607	22.8153	3.12743	1	1	42.9
Kyrgyzstan	2016	123782	11.7263	11230000000000	30.0496	6810000000	22.6417	1120.67	7.02168	3471.8	3786.58	45.13	156682	170888	11.962	12.0488	64.056	4.15976	61.57	4.12017	9.08869	2.20703	6.05056	1.80015	5.64258	1.73034	3.96543	6.29121	125.339	45.1987	3.81107	81.7984	4.40426	1	-1.07915	-0.89571	-0.646862	-0.352632	-1.02308	-0.418677	-0.736019	-1.14317	-0.736019	-16.6647	20.6134	3.02594	1	1	42.9
Kyrgyzstan	2017	129938	11.7748	12310000000000	30.1414	7700000000	22.7645	1242.77	7.1251	3471.8	3786.58	54.71	189942	207164	12.1545	12.2413	63.865	4.15677	60.2	4.09767	1	0	6.32715	1.84485	8.75781	2.16995	4.1684	5.85305	136.807	48.9427	3.89065	81.2548	4.39759	1	-1.05622	-0.708506	-0.375253	-0.349583	-0.924559	-0.430896	-0.640836	-0.909915	-0.640836	-14.5883	21.4015	3.06346	1	1	42.9
Kyrgyzstan	2018	139308	11.8444	13890000000000	30.2622	8270000000	22.8359	1308.14	7.17636	3471.8	3786.58	71.34	247678	270135	12.4199	12.5067	63.649	4.15338	59.06	4.07855	1.74369	0.556005	3.44745	1.23763	4.65279	1.53747	3.97542	5.25283	138.566	49.2648	3.89721	86.1916	4.45657	1	-0.949304	-0.607261	-0.538867	-0.352711	-0.904466	-0.357299	-0.618318	-0.817362	-0.618318	-14.1198	23.3748	3.15166	1	1	42.9
Kyrgyzstan	2019	155003	11.9512	14280000000000	30.2899	8870000000	22.9059	1374.03	7.2255	3471.8	3786.58	64.28	223167	243401	12.3157	12.4025	63.409	4.14961	58.86	4.07516	3.14348	1.14533	3.94939	1.37356	0.552836	-0.592694	4.19416	4.65807	134.395	47.749	3.86596	78.6268	4.36471	1	-0.949535	-0.68162	-0.241772	-0.347481	-0.886168	-0.4542	-0.593463	-0.791326	-0.593463	-13.5938	24.6141	3.20332	1	1	42.9
Kazakhstan	2005	24524	10.1074	2286000000000	28.4578	57100000000	24.7681	3771.28	8.23517	3655.66	4007.85	54.57	199489	218708	12.2035	12.2955	43.537	3.77361	69.52	4.24161	4.45711	1.4945	17.8748	2.88339	29.7971	3.39441	0.019451	17.5812	35.0456	17.5487	2.86498	79.1301	4.37109	1	-1.01412	-0.619122	0.188952	-0.299068	-0.865432	-1.03167	-0.606743	-0.850799	-0.606743	-15.0278	37.7291	3.63043	1	1	51.17
Kazakhstan	2006	27624	10.2264	2752000000000	28.6433	81000000000	25.1177	5291.57	8.57387	3655.66	4007.85	65.15	238166	261111	12.3807	12.4727	43.464	3.77193	69.72	4.24449	9.39605	2.24029	21.5517	3.07046	29.1796	3.37347	0.196126	18.8306	50.0007	23.0091	3.13589	76.4494	4.33663	1	-0.992102	-0.42631	0.208219	-0.363776	-1.01559	-1.18963	-0.629864	-0.907902	-0.629864	-15.8207	37.7291	3.63043	1	1	51.17
Kazakhstan	2007	60993	11.0185	3550000000000	28.898	105000000000	25.3772	6771.41	8.82047	3655.66	4007.85	72.44	264816	290329	12.4868	12.5788	43.391	3.77025	70	4.2485	11.419	2.43528	15.5271	2.74259	26.5735	3.27992	1.72187	20.6144	78.4779	33.6047	3.51467	76.7869	4.34103	1	-0.99007	-0.579896	0.647419	-0.381764	-0.947749	-1.16358	-0.569273	-0.81678	-0.569273	-14.4466	37.7291	3.63043	1	1	51.17
Kazakhstan	2008	140230	11.851	4594000000000	29.1558	133000000000	25.6136	8458.02	9.04287	3655.66	4007.85	96.94	354379	388521	12.7781	12.8701	43.318	3.76857	70.35	4.25348	12.6039	2.53401	20.9365	3.0415	32.0088	3.46601	2.12645	21.8031	94.0011	39.3102	3.67148	81.7294	4.40341	1	-0.978289	-0.461571	0.623935	-0.340513	-0.824098	-1.09226	-0.512133	-0.647313	-0.512133	-13.1176	37.7291	3.63043	1	1	51.17
Kazakhstan	2009	151621	11.9291	5102000000000	29.2607	115000000000	25.4682	7165.22	8.87699	3655.66	4007.85	61.74	225700	247445	12.327	12.4189	43.245	3.76688	70.04	4.24907	12.3806	2.51613	4.69109	1.54566	20.8757	3.03858	3.59873	24.0385	106.359	44.6654	3.7992	62.0986	4.12872	1	-0.933123	-0.391521	0.776811	-0.318622	-0.64568	-1.07551	-0.431274	-0.434712	-0.431274	-10.9838	37.7291	3.63043	1	1	51.17
Kazakhstan	2010	159054	11.977	6087000000000	29.4372	148000000000	25.7205	9070.49	9.11278	3655.66	4007.85	79.61	291027	319065	12.5812	12.6732	43.173	3.76522	70.36	4.25362	5.03631	1.61667	19.5423	2.97258	24.2119	3.18685	5.35063	24.9663	119.384	49.9003	3.91003	61.5195	4.11935	1	-0.998128	-0.436145	0.522972	-0.330023	-0.615892	-1.13222	-0.49824	-0.57662	-0.49824	-12.815	37.7291	3.63043	1	1	51.17
Kazakhstan	2011	285845	12.5632	7552000000000	29.6528	193000000000	25.986	11634	9.36169	3655.66	4007.85	111.26	406729	445914	12.9159	13.0079	43.1	3.76352	70.38	4.25391	7.14351	1.9662	20.543	3.02252	27.1923	3.30293	7.23682	25.868	153.061	62.0553	4.12803	62.9415	4.14221	1	-0.991474	-0.409854	-0.338571	-0.244756	-0.57	-1.12	-0.612442	-0.745464	-0.612442	-15.9149	37.7291	3.63043	1	1	51.17
Kazakhstan	2012	625139	13.3457	8532000000000	29.7748	208000000000	26.0608	12386.7	9.42438	3655.66	4007.85	111.57	407862	447156	12.9187	13.0107	43.027	3.76183	70.48	4.25533	6.56165	1.88124	4.78557	1.56561	23.3912	3.15236	9.77403	26.0358	180.493	72.1011	4.27807	63.85	4.15654	1	-0.919087	-0.44033	-0.408455	-0.375082	-0.68	-1.18	-0.667159	-0.888838	-0.667159	-17.3867	37.7291	3.63043	1	1	51.17
Kazakhstan	2013	695669	13.4526	9570000000000	29.8897	237000000000	26.1913	13890.6	9.53897	3655.66	4007.85	108.56	396858	435092	12.8913	12.9833	42.954	3.76013	70.61	4.25717	4.2307	1.44237	9.49908	2.2512	19.204	2.95512	11.5048	25.7957	178.343	71.8812	4.27501	56.4186	4.0328	1	-0.928802	-0.53305	-0.402474	-0.366891	-0.69	-1.24	-0.693536	-0.962196	-0.693536	-18.1646	37.7291	3.63043	1	1	51.17
Kazakhstan	2014	754107	13.5333	10480000000000	29.9805	221000000000	26.1214	12807.3	9.45777	3655.66	4007.85	98.97	361800	396657	12.7988	12.8908	42.882	3.75845	70.87	4.26085	3.30063	1.19411	5.77124	1.75289	17.6136	2.86867	12.4143	25.1604	165.268	67.6141	4.21382	54.5382	3.9989	1	-0.830436	-0.0430555	0.0360182	-0.251588	-0.598151	-1.18392	-0.478522	-0.413204	-0.478522	-12.4997	37.7291	3.63043	1	1	51.17
Kazakhstan	2015	509546	13.1413	11060000000000	30.0344	184000000000	25.9382	10510.8	9.26016	3655.66	4007.85	53.03	193860	212536	12.1749	12.2669	42.809	3.75675	70.89	4.26113	3.56737	1.27183	1.82355	0.600785	9.55269	2.25682	13.0947	23.6046	149.723	62.1407	4.1294	41.5015	3.72573	1	-0.852739	-0.0735818	-0.0350003	-0.0329584	-0.439407	-1.16379	-0.432912	-0.263534	-0.432912	-11.229	37.7291	3.63043	1	1	51.17
Kazakhstan	2016	543227	13.2053	11230000000000	30.0496	137000000000	25.6432	7714.84	8.9509	3655.66	4007.85	45.13	164980	180874	12.0136	12.1056	42.736	3.75504	70.13	4.25035	12.5446	2.52929	13.6384	2.61289	11.5006	2.4424	13.1788	22.0466	143.205	59.4769	4.08559	44.9306	3.80512	1	-0.816577	-0.0672612	0.0084575	-0.0997007	-0.435235	-1.20558	-0.435983	-0.275815	-0.435983	-11.18	33.0302	3.49742	1	1	51.17
Kazakhstan	2017	756145	13.536	12310000000000	30.1414	167000000000	25.8413	9247.58	9.13212	3655.66	4007.85	54.71	200001	219270	12.2061	12.2981	42.664	3.75336	69.25	4.23772	2.82522	1.03859	11.2111	2.41691	15.6745	2.75204	14.2483	20.3905	147.64	60.7595	4.10692	46.5032	3.83952	1	-0.820714	0.0036757	0.0288013	0.170911	-0.414092	-1.24719	-0.379768	-0.108913	-0.379768	-9.81368	29.1876	3.37374	1	1	51.17
Kazakhstan	2018	734108	13.5064	13890000000000	30.2622	179000000000	25.9107	9812.63	9.19143	3655.66	4007.85	71.34	260795	285920	12.4715	12.5635	42.572	3.7512	69.1	4.23555	0.0465089	-3.06811	9.20561	2.21981	21.7845	3.0812	13.4353	17.5009	142.282	57.7395	4.05594	52.13	3.95374	1	-0.49539	0.0217261	-0.0452636	0.123732	-0.429557	-1.21134	-0.339349	0.0239654	-0.339349	-8.79276	25.9325	3.2555	1	1	51.17
Kazakhstan	2019	725413	13.4945	14280000000000	30.2899	182000000000	25.9273	9812.6	9.19142	3655.66	4007.85	64.28	234986	257625	12.3673	12.4593	42.46	3.74856	68.81	4.23135	1.82787	0.603153	7.63329	2.03252	17.6245	2.86929	13.5467	16.5621	138.629	56.246	4.02973	52.3298	3.95757	1	-0.30519	0.124096	-0.168488	0.136965	-0.432169	-1.23023	-0.312502	0.131796	-0.312502	-8.10233	24.2665	3.1891	1	1	51.17
Turkmenistan	2005	20	2.99573	2286000000000	28.4578	8100000000	22.8151	1704.41	7.44098	4939.99	5075.7	54.57	269575	276981	12.5046	12.5317	52.948	3.96931	60.72	4.10627	5.16048	1.64103	7.02679	1.94973	54.3462	3.99537	0.0015195	8.37286	2.20837	3.52758	1.26061	97.3728	4.57855	1	-1.46448	-1.60792	0.0711987	-1.84537	-1.61436	-2.00113	-1.41034	-3.12016	-1.41034	-32.1772	9.89321	2.29185	1	0	37.95
Turkmenistan	2006	16	2.77259	2752000000000	28.6433	10300000000	23.0554	2136.47	7.66691	4939.99	5075.7	65.15	321840	330682	12.6818	12.7089	52.692	3.96446	60.17	4.09717	7.11222	1.96181	12.25	2.50552	67.9978	4.21947	0.0015195	8.81082	4.50859	4.44031	1.49072	94.5442	4.54907	1	-1.52366	-1.52604	-0.24665	-2.13304	-1.64051	-2.08872	-1.52644	-3.39123	-1.52644	-35.1926	9.89321	2.29185	1	0	37.95
Turkmenistan	2007	142	4.95583	3550000000000	28.898	12700000000	23.2649	2600.37	7.86341	4939.99	5075.7	72.44	357853	367684	12.7879	12.815	52.419	3.95927	59.66	4.08866	6.75923	1.91091	9.26934	2.22671	63.8794	4.157	0.0015195	9.40794	7.83694	5.7488	1.74899	99.1064	4.59619	1	-1.52328	-1.4318	0.276233	-2.05233	-1.57191	-2.15613	-1.40987	-3.13963	-1.40987	-32.8005	9.89321	2.29185	1	0	37.95
Turkmenistan	2008	8813	9.08398	4594000000000	29.1558	19300000000	23.6834	3904.47	8.26988	4939.99	5075.7	96.94	478882	492039	13.0792	13.1063	52.132	3.95378	59.03	4.07805	6.62636	1.89106	59.7404	4.09001	63.1106	4.14489	0.0015195	9.67773	22.9984	10.8926	2.38808	91.0411	4.51131	1	-1.4985	-1.42474	0.532547	-2.02384	-1.47175	-2.10971	-1.33267	-2.96401	-1.33267	-31.562	9.89321	2.29185	1	0	37.95
Turkmenistan	2009	20797	9.94256	5102000000000	29.2607	20200000000	23.7289	4036.46	8.30312	4939.99	5075.7	61.74	304995	313374	12.628	12.6552	51.828	3.94793	58.95	4.07669	22.5236	3.11456	9.76102	2.2784	29.6876	3.39073	0.0092852	9.87054	42.59	17.49	2.86163	58.3743	4.06688	1	-1.5287	-1.4451	0.483126	-1.98624	-1.47005	-2.08251	-1.33824	-2.97429	-1.33824	-31.7551	9.89321	2.29185	1	0	37.95
Turkmenistan	2010	65848	11.0951	6087000000000	29.4372	22600000000	23.8412	4439.2	8.39823	4939.99	5075.7	79.61	393272	404077	12.8823	12.9094	51.509	3.94176	58.77	4.07363	16.0841	2.77783	2.30609	0.835553	30.4206	3.41512	0.0142121	10.2218	62.8561	24.364	3.19311	54.0226	3.9894	1	-1.53214	-1.56344	0.334106	-2.03686	-1.48725	-2.04029	-1.38765	-3.09676	-1.38765	-33.0832	9.89321	2.29185	1	0	37.95
Turkmenistan	2011	27648	10.2273	7552000000000	29.6528	29200000000	24.0974	5649.96	8.6394	4939.99	5075.7	111.26	549623	564723	13.217	13.2441	51.175	3.93525	58.42	4.06766	11.6	2.45101	12.8575	2.55392	43.7902	3.77941	0.0212598	10.5719	102.434	37.6756	3.62901	70.4675	4.25515	1	-1.54336	-1.60381	0.234129	-2.01587	-1.46	-2.17	-1.42649	-3.17723	-1.42649	-34.3746	9.89321	2.29185	1	0	37.95
Turkmenistan	2012	28777	10.2673	8532000000000	29.7748	35200000000	24.2843	6675.18	8.80615	4939.99	5075.7	111.57	551154	566296	13.2198	13.2469	50.825	3.92839	58.33	4.06612	8.9	2.18605	8.27008	2.11264	38.6735	3.65516	0.0265761	10.9152	111.999	40.9803	3.71309	75.0763	4.31851	1	-1.43117	-1.25716	0.428088	-2.06752	-1.4	-2.25	-1.32963	-2.91543	-1.32963	-32.2891	9.89321	2.29185	1	0	37.95
Turkmenistan	2013	25323	10.1395	9570000000000	29.8897	39200000000	24.3919	7304.29	8.89622	4939.99	5075.7	108.56	536285	551019	13.1924	13.2195	50.459	3.92116	58.32	4.06595	7.3	1.98787	1.15245	0.141887	33.1234	3.50024	0.0335422	11.218	114.142	41.7979	3.73285	68.3716	4.22496	1	-1.40786	-1.28231	0.249095	-2.09063	-1.39	-2.22	-1.35695	-2.96402	-1.35695	-33.0987	9.89321	2.29185	1	0	37.95
Turkmenistan	2014	44760	10.7091	10480000000000	29.9805	43500000000	24.496	7962.24	8.98247	4939.99	5075.7	98.97	488911	502343	13.0999	13.127	50.079	3.9136	58.31	4.06577	8.8	2.17475	0.669181	-0.401701	24.957	3.21715	0.0420758	11.4227	131.827	47.7639	3.86627	63.1832	4.14604	1	-1.3144	-0.842727	0.074206	-2.05853	-1.36468	-2.25916	-1.29422	-2.73614	-1.29422	-31.7031	10.5775	2.35873	1	0	37.95
Turkmenistan	2015	13304	9.49582	11060000000000	30.0344	35800000000	24.3012	6432.69	8.76915	4939.99	5075.7	53.03	261968	269165	12.476	12.5031	49.683	3.90566	58.34	4.06629	8.49998	2.14006	1	0	17.996	2.89015	0.0539056	11.6436	140.909	50.8689	3.92925	47.4864	3.86044	1	-1.34686	-0.850706	-0.0877989	-2.07384	-1.41788	-2.23753	-1.33577	-2.8313	-1.33577	-32.4608	10.8574	2.38485	1	0	37.95
Turkmenistan	2016	24908	10.1229	11230000000000	30.0496	36200000000	24.3123	6387.68	8.76213	4939.99	5075.7	45.13	222942	229067	12.3147	12.3418	49.272	3.89736	58.29	4.06543	6.20181	1.82484	1	0	11.7697	2.46553	0.0706418	11.7442	151.438	54.4177	3.99669	33.0611	3.49836	1	-1.51845	-1.12667	-0.189692	-2.09099	-1.49011	-2.17084	-1.43112	-3.10552	-1.43112	-34.794	12.3803	2.51611	1	0	37.95
Turkmenistan	2017	34272	10.4421	12310000000000	30.1414	37900000000	24.3582	6587.09	8.79287	4939.99	5075.7	54.71	270267	277692	12.5072	12.5343	48.847	3.88869	58.17	4.06337	5.5	1.70475	1	0	16.5488	2.80631	0.0868407	11.8451	162.861	58.2643	4.06499	31.7168	3.45685	1	-1.4756	-1.21465	-0.125902	-1.99633	-1.48171	-2.15995	-1.40902	-3.05404	-1.40902	-34.3213	16.5696	2.80757	1	0	37.95
Turkmenistan	2018	31193	10.3479	13890000000000	30.2622	40800000000	24.4319	6967.38	8.84899	4939.99	5075.7	71.34	352419	362101	12.7726	12.7997	48.407	3.87964	58.02	4.06079	4.86968	1.58303	1.21088	0.191344	24.0717	3.18104	0.0868407	11.8451	162.861	58.2643	4.06499	29.2503	3.37589	1	-1.49996	-1.28251	-0.0128366	-2.00317	-1.46532	-2.15415	-1.40299	-3.05916	-1.40299	-34.2778	23.7912	3.16932	1	0	37.95
Turkmenistan	2019	22656	10.0282	14280000000000	30.2899	45200000000	24.5344	7612.03	8.93749	4939.99	5075.7	64.28	317542	326266	12.6684	12.6955	47.952	3.8702	57.86	4.05803	4.7884	1.5662	4.37946	1.47692	24.0717	3.18104	0.0868407	11.8451	162.861	58.2643	4.06499	27.8744	3.32771	1	-1.51092	-1.1575	-0.185278	-1.95671	-1.41501	-2.18521	-1.40177	-3.01654	-1.40177	-34.3916	30.1436	3.40597	1	0	37.95
Turkey	2005	423	6.04737	2286000000000	28.4578	506000000000	26.9498	7456.3	8.91681	6841.78	7230.2	54.57	373356	394552	12.8303	12.8855	32.16	3.47072	46.03	3.82929	1.9812	0.683705	7.08542	1.95804	0.242456	-1.41694	2.34122	27.9488	64.222	31.504	3.45012	37.5759	3.62636	0	-0.0313143	0.154204	-0.601539	0.277378	0.159731	0.0002338	-0.00688452	1.00137	0	-0.185536	33.3766	3.50786	0	0	41.0333
Turkey	2006	1038	6.94505	2752000000000	28.6433	557000000000	27.0458	8101.86	8.99985	6841.78	7230.2	65.15	445742	471048	13.0075	13.0627	31.55	3.45157	45.06	3.80799	3.6235	1.28744	9.37621	2.23818	0.339577	-1.08005	4.03405	27.3887	76.5927	36.0052	3.58366	40.4107	3.69909	0	0.0273459	0.120086	-0.589657	0.289125	0.0482519	-0.0640953	-0.0281573	0.940698	0	-0.761538	33.3766	3.50786	0	0	41.0333
Turkey	2007	1199	7.08924	3550000000000	28.898	681000000000	27.2468	9791.88	9.18931	6841.78	7230.2	72.44	495619	523756	13.1136	13.1688	30.947	3.43228	45.08	3.80844	3.23584	1.17429	6.19976	1.82451	0.391747	-0.937139	6.83189	26.1577	89.0689	40.6862	3.70589	40.7045	3.70634	0	0.105276	0.306561	-0.817548	0.317291	0.021233	-0.0533246	-0.0200853	1.00898	0	-0.547262	33.3766	3.50786	0	0	41.0333
Turkey	2008	2236	7.71244	4594000000000	29.1558	770000000000	27.3697	10941.2	9.30029	6841.78	7230.2	96.94	663243	700896	13.4049	13.4601	30.349	3.41276	45.79	3.82407	2.57651	0.946434	12.0462	2.48875	0.609716	-0.494762	8.17535	24.8545	93.4755	42.1684	3.74167	43.3494	3.76929	0	0.11236	0.268657	-0.82357	0.259385	0.0830613	-0.0412864	-0.0235656	1.0002	0	-0.644982	33.3766	3.50786	0	0	41.0333
Turkey	2009	38617	10.5614	5102000000000	29.2607	649000000000	27.1987	9103.47	9.11641	6841.78	7230.2	61.74	422412	446393	12.9537	13.009	29.759	3.39313	46.64	3.84246	1.32225	0.279334	5.44645	1.69496	0.381395	-0.96392	9.04397	23.1829	88.0234	40.0834	3.69096	37.4374	3.62267	0	0.0877801	0.277977	-1.03184	0.280102	0.104889	-0.0555225	-0.0561026	0.946772	0	-1.52592	37.0802	3.61308	0	0	41.0333
Turkey	2010	40363	10.6057	6087000000000	29.4372	777000000000	27.3787	10742.8	9.28199	6841.78	7230.2	79.61	544675	575597	13.2079	13.2632	29.175	3.37331	47.7	3.86493	1.17105	0.157904	7.00928	1.94724	0.533448	-0.628393	9.81399	22.4003	85.4033	39.2059	3.66883	38.5367	3.65161	0	0.0292836	0.294847	-0.915285	0.298663	0.11067	-0.0848207	-0.0444404	0.961286	0	-1.21672	44.3622	3.79239	0	0	41.0333
Turkey	2011	40648	10.6127	7552000000000	29.6528	839000000000	27.4555	11420.6	9.34317	6841.78	7230.2	111.26	761217	804433	13.5427	13.5979	28.598	3.35334	48.78	3.88732	1.92927	0.657142	8.20085	2.10424	0.66556	-0.407126	10.3364	20.711	88.9418	39.9964	3.68879	44.798	3.80216	0	0.044252	0.348577	-0.959997	0.370338	0.07	-0.14	-0.0444717	0.975235	0	-1.22099	49.0564	3.89297	0	0	41.0333
Turkey	2012	50251	10.8248	8532000000000	29.7748	881000000000	27.5043	11795.6	9.37548	6841.78	7230.2	111.57	763338	806674	13.5455	13.6007	28.026	3.33313	48.73	3.88629	1.56083	0.445218	7.42267	2.00454	0.52599	-0.642473	10.541	18.5659	90.6625	39.9232	3.68696	44.1774	3.78821	0	0.157575	0.408412	-1.22053	0.420095	0.04	-0.21	-0.0674083	0.966734	0	-1.85402	51.8381	3.94812	0	0	41.0333
Turkey	2013	64231	11.0702	9570000000000	29.8897	958000000000	27.5881	12614.8	9.44262	6841.78	7230.2	108.56	742744	784911	13.5181	13.5733	27.469	3.31306	49.63	3.9046	1.41608	0.347895	6.28011	1.83739	0.415611	-0.878005	11.7133	17.8487	91.7493	40.4371	3.69975	44.0918	3.78627	0	0.0923324	0.381139	-1.24993	0.429084	0.07	-0.25	-0.0878963	0.916386	0	-2.42489	60.2529	4.09855	0	0	41.0333
Turkey	2014	88181	11.3871	10480000000000	29.9805	939000000000	27.5681	12158	9.40574	6841.78	7230.2	98.97	677131	715573	13.4256	13.4808	26.923	3.29298	50.11	3.91422	1.42041	0.350947	7.38952	2.00006	0.33354	-1.09799	11.4806	16.223	93.0844	40.2627	3.69542	44.4801	3.79504	0	-0.147864	0.364953	-1.08604	0.399492	0.0050337	-0.33842	-0.133807	0.75441	0	-3.68879	63.4672	4.15052	0	0	41.0333
Turkey	2015	132884	11.7972	11060000000000	30.0344	864000000000	27.4848	11006.3	9.30622	6841.78	7230.2	53.03	362820	383418	12.8017	12.8569	26.389	3.27295	50.97	3.93124	2.2287	0.801417	7.84492	2.05987	0.214454	-1.53966	12.1032	14.6354	93.7728	40.1705	3.69313	42.1837	3.74203	0	-0.154301	0.222705	-1.49391	0.270881	-0.113108	-0.36772	-0.272576	0.423891	0	-7.49172	66.4779	4.19687	0	0	41.0333
Turkey	2016	106138	11.5725	11230000000000	30.0496	870000000000	27.4918	10894.6	9.29602	6841.78	7230.2	45.13	308770	326299	12.6404	12.6956	25.866	3.25293	51.72	3.94584	1.59079	0.464231	8.13048	2.09562	0.199685	-1.61101	13.1529	13.8768	94.0294	40.3531	3.69767	40.4092	3.69906	0	-0.191456	0.0482446	-2.00906	0.196142	-0.20876	-0.607185	-0.462013	-0.0120604	0	-12.7015	69.3731	4.2395	0	0	41.0333
Turkey	2017	130135	11.7763	12310000000000	30.1414	859000000000	27.479	10589.7	9.26763	6841.78	7230.2	54.71	374314	395565	12.8329	12.8881	25.356	3.23302	52.54	3.96157	1.28545	0.251112	10.9824	2.3963	0.240481	-1.42511	14.701	13.941	95.9117	41.5179	3.72612	46.9397	3.84886	0	-0.194494	0.0732635	-1.78851	0.0358436	-0.254829	-0.70586	-0.472432	-0.0757841	0	-12.982	70.3329	4.25324	0	0	41.0333
Turkey	2018	173368	12.0632	13890000000000	30.2622	778000000000	27.38	9453.2	9.15411	6841.78	7230.2	71.34	488093	515803	13.0983	13.1535	24.857	3.21314	52.92	3.96878	1.64727	0.499122	16.4853	2.80247	0.352996	-1.0413	16.2827	14.1286	97.3013	42.5709	3.75117	52.458	3.96001	0	-0.329821	0.0062523	-1.31889	0.0151102	-0.317522	-0.851069	-0.46599	-0.135916	0	-12.7588	67.4135	4.21085	0	0	41.0333
Turkey	2019	186786	12.1377	14280000000000	30.2899	761000000000	27.3579	9126.59	9.11895	6841.78	7230.2	64.28	439790	464758	12.9941	13.0493	24.37	3.19335	52.75	3.96556	1.21692	0.196326	13.9062	2.63234	0.314588	-1.15649	17.0587	13.8235	96.8372	42.5731	3.75122	51.3743	3.93914	0	-0.308261	0.0478893	-1.37173	-0.007641	-0.282656	-0.8343	-0.45945	-0.106676	0	-12.5696	65.354	4.17982	0	0	41.0333
Tajikistan	2005	2279	7.73149	2286000000000	28.4578	2310000000	21.5605	340.583	5.83066	4052.92	4250.45	54.57	221168	231947	12.3067	12.3543	73.49	4.29715	44.91	3.80466	2.35604	0.856981	9.51432	2.2528	0.64611	-0.436786	0.0516094	4.12707	3.90319	2.69396	0.991011	96.8288	4.57294	1	-1.16966	-1.15111	-1.39373	-1.12198	-1.09135	-1.2661	-1.19899	-2.27292	-1.19899	-25.8508	26.8259	3.28937	1	1	38.6333
Tajikistan	2006	3028	8.01566	2752000000000	28.6433	2830000000	21.7635	408.838	6.01332	4052.92	4250.45	65.15	264048	276917	12.4839	12.5315	73.488	4.29712	44.36	3.79234	11.9647	2.48196	21.0624	3.04749	0.866897	-0.142835	0.0516094	4.12707	31.0577	11.7455	2.46347	110.309	4.70329	1	-1.03387	-1.05727	-1.38659	-1.10553	-1.17852	-1.35194	-1.18562	-2.22585	-1.18562	-25.8033	26.8259	3.28937	1	1	38.6333
Tajikistan	2007	9899	9.20019	3550000000000	28.898	3720000000	22.037	526.643	6.26652	4052.92	4250.45	72.44	293593	307903	12.59	12.6375	73.486	4.29709	43.74	3.77826	9.67783	2.26984	27.238	3.30461	0.845535	-0.167785	0.0516094	4.14475	30.1978	11.4647	2.43927	105.471	4.65844	1	-1.03695	-1.11059	-0.750968	-1.12933	-1.29267	-1.29212	-1.10211	-2.11351	-1.10211	-24.2871	26.8259	3.28937	1	1	38.6333
Tajikistan	2008	22717	10.0309	4594000000000	29.1558	5160000000	22.3642	715.866	6.57349	4052.92	4250.45	96.94	392890	412039	12.8813	12.9289	73.484	4.29707	43.13	3.76422	9.42807	2.24369	28.1635	3.33803	0.918262	-0.0852721	0.0507356	3.97979	50.9508	18.3271	2.90838	90.7129	4.5077	1	-1.18186	-1.0729	-0.830067	-1.08695	-1.28577	-1.35568	-1.13554	-2.19085	-1.13554	-25.3954	26.8259	3.28937	1	1	38.6333
Tajikistan	2009	16279	9.69763	5102000000000	29.2607	4980000000	22.3287	676.124	6.51638	4052.92	4250.45	61.74	250227	262423	12.4301	12.4777	73.482	4.29704	43.12	3.76399	2.99349	1.09644	12.1262	2.49537	0.714703	-0.335888	0.059744	4.71516	66.5331	23.7693	3.1684	71.895	4.27521	1	-1.21497	-1.10659	-1.02599	-1.06996	-1.26772	-1.3321	-1.16956	-2.25567	-1.16956	-26.1147	22.8399	3.12851	1	1	38.6333
Tajikistan	2010	19163	9.86074	6087000000000	29.4372	5640000000	22.4531	749.552	6.61948	4052.92	4250.45	79.61	322653	338379	12.6843	12.7319	73.48	4.29701	43.03	3.7619	1.66497	0.509808	12.4617	2.52266	1.15711	0.145926	0.0624386	4.88473	78.923	27.9567	3.33066	68.2715	4.22349	1	-1.29142	-0.918421	-1.03454	-1.01868	-1.20945	-1.43108	-1.1506	-2.18529	-1.1506	-25.8345	14.1705	2.65117	1	1	38.6333
Tajikistan	2011	21674	9.98387	7552000000000	29.6528	6520000000	22.5981	847.382	6.74215	4052.92	4250.45	111.26	450928	472906	13.0191	13.0667	73.479	4.297	42.89	3.75864	2.23654	0.804931	13.3244	2.58959	1.70841	0.535563	0.0652159	4.93666	82.1564	29.0528	3.36911	68.4223	4.2257	1	-1.21825	-0.948264	-1.02323	-0.976687	-1.23	-1.38	-1.12941	-2.13068	-1.12941	-25.5225	16.037	2.7749	1	1	38.6333
Tajikistan	2012	47612	10.7708	8532000000000	29.7748	7630000000	22.7554	969.296	6.87657	4052.92	4250.45	111.57	452184	474223	13.0218	13.0694	73.455	4.29667	42.73	3.7549	3.16697	1.15278	11.8685	2.47389	1.55255	0.439896	0.0685729	4.99058	82.897	29.3187	3.37823	67.3126	4.20935	1	-1.27552	-0.931204	-1.24086	-1.00098	-1.2	-1.42	-1.17809	-2.22707	-1.17809	-26.8079	14.6483	2.68432	1	1	38.6333
Tajikistan	2013	59941	11.0011	9570000000000	29.8897	8450000000	22.8574	1048.23	6.95485	4052.92	4250.45	108.56	439985	461429	12.9945	13.0421	73.411	4.29607	42.53	3.75021	3.35139	1.20937	3.63301	1.29006	1.15045	0.140155	0.0719624	5.2731	93.5151	32.9534	3.49509	62.8871	4.14134	1	-1.28417	-1.05883	-1.18237	-1.05582	-1.25	-1.5	-1.22186	-2.36096	-1.22186	-27.9287	18.5414	2.92001	1	1	38.6333
Tajikistan	2014	72896	11.1968	10480000000000	29.9805	9110000000	22.9326	1104.17	7.00685	4052.92	4250.45	98.97	401117	420668	12.902	12.9496	73.345	4.29517	42.33	3.7455	3.584	1.27648	4.76666	1.56165	2.02811	0.707103	0.073914	5.33998	96.9255	34.1131	3.52968	57.8763	4.05831	1	-1.12716	-0.783122	-0.693341	-1.01626	-1.01112	-1.49549	-1.02108	-1.85473	-1.02108	-23.4161	21.7754	3.08078	1	1	38.6333
Tajikistan	2015	90909	11.4176	11060000000000	30.0344	8270000000	22.8359	978.405	6.88592	4052.92	4250.45	53.03	214926	225402	12.2781	12.3256	73.258	4.29399	42.11	3.74029	5.4889	1.70273	6.88571	1.92945	2.32622	0.844243	0.0709721	5.40571	100.414	35.2968	3.56379	52.3124	3.95723	1	-1.12587	-0.848481	-0.882642	-1.02426	-1.0556	-1.56909	-1.08432	-1.99788	-1.08432	-24.7615	21.5739	3.07148	1	1	38.6333
Tajikistan	2016	116703	11.6674	11230000000000	30.0496	6990000000	22.6677	807.103	6.69345	4052.92	4250.45	45.13	182908	191823	12.1167	12.1643	73.149	4.2925	41.85	3.73409	3.45542	1.23994	0.54139	-0.613615	3.66676	1.29931	0.0692554	5.40193	108.5	37.9905	3.63734	56.2039	4.02899	1	-1.14638	-1.02693	-0.77776	-1.09314	-1.14825	-1.68952	-1.147	-2.19371	-1.147	-25.9998	19.0962	2.94949	1	1	38.6333
Tajikistan	2017	161609	11.9929	12310000000000	30.1414	7540000000	22.7435	848.672	6.74367	4052.92	4250.45	54.71	221735	232542	12.3092	12.3568	73.018	4.29071	41.09	3.71576	2.46571	0.902481	9.80547	2.28294	4.08772	1.40799	0.0675655	5.39398	111.528	38.9966	3.66347	52.7172	3.96494	1	-1.33171	-1.10755	-0.673529	-1.0582	-1.34974	-1.72134	-1.20701	-2.39558	-1.20701	-27.4517	13.0146	2.56607	1	1	38.6333
Tajikistan	2018	194483	12.1781	13890000000000	30.2622	7770000000	22.7735	853.219	6.74902	4052.92	4250.45	71.34	289135	303227	12.5746	12.6222	72.866	4.28862	40.37	3.69809	2.84432	1.04533	2.49223	0.913177	4.54312	1.51361	0.0675655	5.39398	111.528	38.9966	3.66347	54.3978	3.99632	1	-1.40536	-1.09372	-0.747465	-1.0472	-1.27881	-1.70124	-1.2123	-2.39772	-1.2123	-27.6084	11.9422	2.48008	1	1	38.6333
Tajikistan	2019	194608	12.1787	14280000000000	30.2899	8300000000	22.8395	890.544	6.79183	4052.92	4250.45	64.28	260522	273219	12.4704	12.518	72.691	4.28622	39.68	3.68085	2.56373	0.941463	3.65868	1.2971	2.79195	1.02674	0.0675655	5.39398	111.528	38.9966	3.66347	54.4888	3.998	1	-1.32081	-1.04875	-0.520875	-1.01063	-1.22798	-1.79687	-1.15432	-2.25789	-1.15432	-26.3641	11.5824	2.44948	1	1	38.6333
Korea	2005	88222	11.3876	2286000000000	28.4578	935000000000	27.5638	19402.5	9.87316	955.651	1168.16	54.57	52149.9	63746.8	10.8619	11.0627	18.655	2.92611	62.14	4.12939	1.45932	0.377971	1.0414	0.0405679	0.0194066	-3.94214	25.0317	49.0855	78.7299	50.949	3.93083	58.3652	4.06672	0	0.623883	0.990601	0.484627	0.82168	0.990007	0.745596	0.776066	3.05084	0	21.3913	110.304	4.70324	0	0	37.5
Korea	2006	94924	11.4608	2752000000000	28.6433	1050000000000	27.6798	21743.5	9.98707	955.651	1168.16	65.15	62260.7	76105.9	11.0391	11.2399	18.472	2.91626	62.04	4.12778	0.869897	-0.139381	1	0	0.0197338	-3.92542	28.7287	45.8905	82.2356	52.2849	3.95671	60.277	4.09895	0	0.348367	1.0454	0.423494	0.747927	0.871459	0.690555	0.687867	2.80306	0	19.04	122.218	4.80581	0	0	37.5
Korea	2007	121414	11.707	3550000000000	28.898	1170000000000	27.788	24086.4	10.0894	955.651	1168.16	72.44	69227.4	84621.9	11.1452	11.3459	18.369	2.91066	61.96	4.12649	0.752754	-0.284017	2.4192	0.883435	0.0239805	-3.73051	29.9991	46.919	90.485	55.8011	4.02179	62.1121	4.12894	0	0.602055	1.23684	0.566275	0.904099	1.02915	0.699741	0.839693	3.22991	0	23.3334	129.136	4.86087	0	0	37.5
Korea	2008	85034	11.3508	4594000000000	29.1558	1050000000000	27.6798	21350.4	9.96883	955.651	1168.16	96.94	92640.8	113242	11.4365	11.6373	18.267	2.9051	61.43	4.1179	1.06818	0.0659591	2.8263	1.03897	0.0419935	-3.17024	31.4643	49.5249	92.7302	57.9065	4.05883	81.8533	4.40493	1	0.470144	1.05099	0.421894	0.731841	0.880892	0.657144	0.702151	2.85076	0.702151	19.4354	141.95	4.95547	0	0	37.5
Korea	2009	121780	11.71	5102000000000	29.2607	944000000000	27.5734	19143.8	9.85974	955.651	1168.16	61.74	59001.9	72122.5	10.9853	11.1861	18.165	2.8995	60.67	4.10545	0.955769	-0.0452394	3.60864	1.28333	0.0357718	-3.3306	33.1295	54.4989	97.1564	61.5949	4.12058	72.7395	4.28689	1	0.535072	1.09472	0.409565	0.840404	0.993718	0.707668	0.763526	3.03248	0.763526	21.053	138.095	4.92794	0	0	37.5
Korea	2010	63725	11.0623	6087000000000	29.4372	1140000000000	27.762	23087.2	10.047	955.651	1168.16	79.61	76079.4	92997.6	11.2395	11.4403	18.064	2.89392	60.79	4.10743	0.830144	-0.186156	2.7375	1.00704	0.0321232	-3.43818	34.7039	57.6099	102.466	64.9265	4.17326	77.9321	4.35584	1	0.469638	1.20444	0.325896	0.934835	1.0039	0.741087	0.779966	3.09374	0.779966	21.6534	130.039	4.86783	0	0	37.5
Korea	2011	158268	11.972	7552000000000	29.6528	1250000000000	27.8542	25096.3	10.1305	955.651	1168.16	111.26	106326	129970	11.5743	11.7751	18.077	2.89464	60.98	4.11055	0.779829	-0.24868	1.28186	0.248315	0.0335073	-3.39599	35.8725	59.1902	105.465	66.8424	4.20234	86.148	4.45607	1	0.528338	1.25266	0.412496	0.988599	1.03	0.73	0.823682	3.20855	0.823682	22.943	132.538	4.88687	0	0	37.5
Korea	2012	308190	12.6385	8532000000000	29.7748	1280000000000	27.8779	25466.8	10.1451	955.651	1168.16	111.57	106622	130332	11.577	11.7778	18.149	2.89862	61.24	4.1148	0.74278	-0.297356	1.25181	0.224589	0.0459044	-3.08119	36.4611	60.1254	107.119	67.9018	4.21806	83.4975	4.42482	1	0.534928	1.1992	0.267103	0.89416	0.98	0.73	0.767565	3.06991	0.767565	21.3981	130.746	4.87326	0	0	37.5
Korea	2013	196308	12.1874	9570000000000	29.8897	1370000000000	27.9458	27182.7	10.2103	955.651	1168.16	108.56	103745	126816	11.5497	11.7505	18.221	2.90257	61.36	4.11676	0.931328	-0.0711436	1.01854	0.0183742	0.0276489	-3.58817	37.2177	60.2496	108.611	68.6927	4.22964	78.4374	4.3623	1	0.614478	1.12563	0.278579	0.991266	0.95	0.71	0.778325	3.10096	0.778325	21.7509	128.492	4.85587	0	0	37.5
Korea	2014	277157	12.5323	10480000000000	29.9805	1480000000000	28.0231	29249.6	10.2836	955.651	1168.16	98.97	94580.8	115613	11.4572	11.658	18.293	2.90652	62.38	4.13324	0.624772	-0.470369	0.906897	-0.0977266	0.0243294	-3.71607	37.9366	58.2542	113.204	69.7984	4.24561	74.0175	4.3043	1	0.547704	1.16461	0.108569	1.11069	0.993455	0.680226	0.767543	3.10611	0.767543	21.5089	131.555	4.87943	0	0	37.5
Korea	2015	369804	12.8207	11060000000000	30.0344	1470000000000	28.0163	28732.2	10.2658	955.651	1168.16	53.03	50678.2	61947.8	10.8333	11.034	18.366	2.9105	62.7	4.13836	0.279996	-1.27298	3.1856	1.15864	0.0184254	-3.99403	39.4002	56.83	115.961	70.7305	4.25888	65.7166	4.18535	1	0.373837	1.01208	0.161014	1.11339	0.932271	0.631014	0.703934	2.90921	0.703934	19.7216	132.141	4.88387	0	0	37.5
Korea	2016	423724	12.9568	11230000000000	30.0496	1500000000000	28.0365	29288.9	10.285	955.651	1168.16	45.13	43128.5	52719.3	10.6719	10.8727	18.438	2.91441	62.8	4.13996	0.806893	-0.214564	1.98604	0.686142	0.018799	-3.97395	40.3183	54.9896	120.226	71.8447	4.27451	60.1035	4.09607	1	0.456981	1.06365	0.163469	1.11433	1.1609	0.641586	0.76682	3.1005	0.76682	21.4989	134.826	4.90398	0	0	37.5
Korea	2017	598347	13.3019	12310000000000	30.1414	1620000000000	28.1134	31616.8	10.3614	955.651	1168.16	54.71	52283.7	63910.3	10.8644	11.0652	18.497	2.91761	63.13	4.1452	1.10308	0.0981045	2.22278	0.798759	0.0222067	-3.80736	41.4822	52.5373	124.585	72.8683	4.28865	64.7929	4.1712	1	0.483203	1.07511	0.385621	1.10753	1.16717	0.757257	0.829316	3.22933	0.829316	23.3149	136.493	4.91627	0	0	37.5
Korea	2018	671011	13.4165	13890000000000	30.2622	1720000000000	28.1733	33422.9	10.417	955.651	1168.16	71.34	68176.1	83336.9	11.1299	11.3306	18.541	2.91998	63.02	4.14345	0.706301	-0.347714	0.482949	-0.727844	0.0219953	-3.81693	41.5969	50.6273	129.673	73.9657	4.3036	66.0965	4.19112	1	0.606348	1.18116	0.637073	1.10243	1.23665	0.786822	0.925081	3.46338	0.925081	26.0626	141.155	4.94986	0	0	37.5
Korea	2019	667340	13.4111	14280000000000	30.2899	1650000000000	28.1318	31846.2	10.3687	955.651	1168.16	64.28	61429.3	75089.6	11.0256	11.2264	18.57	2.92155	63.26	4.14725	0.585053	-0.536053	1	0	0.0992877	-2.30973	42.7644	48.2719	134.489	75.1752	4.31982	63.4937	4.15094	1	0.737438	1.37609	0.551206	1.06991	1.19428	0.751485	0.946734	3.54939	0.946734	26.6333	151.688	5.02183	0	0	37.5
Bangladesh	2005	3296	8.10046	2286000000000	28.4578	69400000000	24.9632	499.462	6.21353	3036.24	2943.37	54.57	165688	160620	12.0179	11.9868	73.191	4.29307	57.45	4.05092	1.17121	0.158037	4.58636	1.52309	0.972041	-0.0283569	0.0306392	0.769588	6.47317	2.42446	0.885611	33.3886	3.50821	1	-1.3876	-0.9113	-1.86376	-1.07201	-0.978907	-0.569969	-1.13059	-2.05378	-1.13059	-28.2231	29.3438	3.37908	0	0	23.7
Bangladesh	2006	3966	8.28551	2752000000000	28.6433	71800000000	24.9972	509.64	6.2337	3036.24	2943.37	65.15	197811	191760	12.1951	12.164	72.483	4.28335	57.34	4.049	0.635657	-0.453096	5.87594	1.77087	1.33076	0.28575	0.0306392	0.804705	13.5757	4.80367	1.56938	38.7585	3.65735	1	-1.43426	-0.824527	-1.50549	-1.00125	-0.903965	-0.451236	-1.02012	-1.80888	-1.02012	-25.5001	31.1657	3.43932	0	0	23.7
Bangladesh	2007	4330	8.37332	3550000000000	28.898	79600000000	25.1003	558.052	6.32445	3036.24	2943.37	72.44	219945	213218	12.3011	12.2701	71.763	4.27337	57.22	4.0469	0.817754	-0.201193	6.47126	1.86737	1.19568	0.178711	0.0306392	0.831989	24.0922	8.31827	2.11845	39.0005	3.66357	1	-1.05608	-0.704504	-1.54005	-0.945693	-0.826786	-0.5735	-0.941101	-1.54892	-0.941101	-23.6219	32.0428	3.46707	0	0	23.7
Bangladesh	2008	4814	8.47928	4594000000000	29.1558	91600000000	25.2407	634.987	6.4536	3036.24	2943.37	96.94	294333	285330	12.5925	12.5614	71.032	4.26313	57.11	4.04498	1.44975	0.37139	7.86097	2.06191	1.12174	0.114878	0.034649	0.931682	30.9347	10.6337	2.36402	42.8129	3.75684	1	-1.03456	-0.732424	-1.50594	-0.916327	-0.75014	-0.442117	-0.896918	-1.43761	-0.896918	-22.6388	34.0422	3.5276	0	0	23.7
Bangladesh	2009	6030	8.7045	5102000000000	29.2607	102000000000	25.3482	702.264	6.55431	3036.24	2943.37	61.74	187457	181724	12.1413	12.1102	70.291	4.25264	57.01	4.04323	0.879494	-0.128408	6.76436	1.91167	1.16984	0.156864	0.217029	0.846254	35.1957	12.0863	2.49208	36.0234	3.58417	1	-1.06978	-0.791248	-1.54471	-0.864524	-0.785553	-0.289078	-0.890816	-1.43068	-0.890816	-22.5806	36.191	3.58881	0	0	23.7
Bangladesh	2010	6758	8.81848	6087000000000	29.4372	115000000000	25.4682	781.154	6.66077	3036.24	2943.37	79.61	241715	234322	12.3955	12.3644	69.538	4.24187	56.92	4.04165	1.06893	0.0666628	7.14466	1.96637	1.13126	0.123329	0.28092	0.867883	46.0266	15.7251	2.75526	40.7836	3.70828	1	-1.05741	-0.735641	-1.42579	-0.847087	-0.802922	-0.268095	-0.856157	-1.35398	-0.856157	-21.8048	40.9613	3.71263	0	0	23.7
Bangladesh	2011	7668	8.94481	7552000000000	29.6528	129000000000	25.5831	861.762	6.75898	3036.24	2943.37	111.26	337812	327479	12.7302	12.6992	68.775	4.23084	56.85	4.04042	0.983167	-0.0169768	7.85945	2.06172	1.62703	0.486756	0.313854	0.654974	56.5197	19.1628	2.95297	47.1502	3.85334	1	-1.0873	-0.755211	-1.40474	-0.811523	-0.73	-0.32	-0.851462	-1.33703	-0.851462	-21.783	42.4702	3.7488	0	0	23.7
Bangladesh	2012	11725	9.36948	8532000000000	29.7748	133000000000	25.6136	883.117	6.78346	3036.24	2943.37	111.57	338753	328392	12.733	12.702	68.007	4.21961	56.79	4.03936	1.1881	0.172358	8.16457	2.0998	1.59789	0.468683	0.397641	0.63679	64.3552	21.7965	3.08175	44.4675	3.79476	1	-0.849809	-0.804239	-1.37909	-0.951405	-0.93	-0.4	-0.885757	-1.43745	-0.885757	-22.6874	43.0007	3.76122	0	0	23.7
Bangladesh	2013	15868	9.67206	9570000000000	29.8897	150000000000	25.7339	981.861	6.88945	3036.24	2943.37	108.56	329614	319532	12.7057	12.6746	67.238	4.20824	56.73	4.0383	1.73542	0.551249	7.17495	1.9706	1.1684	0.155639	0.998502	0.708522	76.2974	26.0015	3.25815	44.1355	3.78726	1	-0.886879	-0.794153	-1.62786	-0.91478	-0.87	-0.41	-0.917278	-1.47956	-0.917278	-23.6052	41.7948	3.73277	0	0	23.7
Bangladesh	2014	16024	9.68184	10480000000000	29.9805	173000000000	25.8766	1118.87	7.02008	3036.24	2943.37	98.97	300496	291305	12.6132	12.5821	66.465	4.19668	56.69	4.0376	1.46871	0.384387	5.66879	1.73498	1.11841	0.111905	2.00183	0.630467	82.1047	28.2457	3.34094	41.3707	3.72257	1	-0.886937	-0.76626	-0.895563	-0.937578	-0.777768	-0.47393	-0.789672	-1.23622	-0.789672	-20.434	43.7361	3.77817	0	0	23.7
Bangladesh	2015	18843	9.8439	11060000000000	30.0344	195000000000	25.9963	1248.45	7.12966	3036.24	2943.37	53.03	161012	156087	11.9892	11.9582	65.692	4.18498	56.64	4.03672	1.45129	0.372451	5.87278	1.77033	0.934311	-0.0679456	3.13136	0.553106	84.0771	29.2539	3.37601	38.1518	3.64157	1	-0.808421	-0.723855	-1.21202	-0.899058	-0.751347	-0.512047	-0.817791	-1.25151	-0.817791	-21.2595	44.407	3.7934	0	0	23.7
Bangladesh	2016	22517	10.022	11230000000000	30.0496	221000000000	26.1214	1401.57	7.24534	3036.24	2943.37	45.13	137025	132834	11.8279	11.7969	64.917	4.17311	56.6	4.03601	1.05355	0.0521673	6.72785	1.90626	0.601728	-0.50795	4.17301	0.484996	86.0769	30.245	3.40933	35.9804	3.58297	1	-0.856947	-0.678781	-1.26194	-0.79668	-0.663669	-0.583879	-0.806982	-1.20001	-0.806982	-21.0795	45.2795	3.81285	0	0	23.7
Bangladesh	2017	32907	10.4014	12310000000000	30.1414	250000000000	26.2447	1563.77	7.35485	3036.24	2943.37	54.71	166113	161032	12.0204	11.9894	64.142	4.1611	58.86	4.07516	0.724997	-0.321588	6.27869	1.83716	0.576675	-0.550476	4.5718	0.443101	94.5265	33.1805	3.50196	35.5159	3.56998	1	-0.831703	-0.735098	-1.25608	-0.805585	-0.671888	-0.615066	-0.819237	-1.23418	-0.819237	-21.5006	47.5833	3.86248	0	0	23.7
Bangladesh	2018	87023	11.3739	13890000000000	30.2622	274000000000	26.3364	1698.13	7.43728	3036.24	2943.37	71.34	216605	209980	12.2858	12.2548	63.368	4.14896	59.01	4.07771	0.883679	-0.123661	5.5974	1.7223	0.60163	-0.508113	4.99012	0.898299	100.245	35.3777	3.56608	36.3988	3.59454	1	-0.899959	-0.740249	-0.995678	-0.834316	-0.640981	-0.747334	-0.809753	-1.24229	-0.809753	-21.326	46.939	3.84885	0	0	23.7
Bangladesh	2019	124830	11.7347	14280000000000	30.2899	303000000000	26.437	1855.69	7.52601	3036.24	2943.37	64.28	195169	189200	12.1816	12.1506	62.595	4.13669	59.12	4.07957	0.630627	-0.461041	4.45895	1.49491	0.453838	-0.790014	4.95902	0.889102	101.549	35.7991	3.57792	32.5324	3.48224	1	-0.993473	-0.740285	-0.932975	-0.929073	-0.636377	-0.741821	-0.829001	-1.31256	-0.829001	-21.9163	45.313	3.81359	0	0	23.7
Nepal	2005	299	5.70044	2286000000000	28.4578	8130000000	22.8188	315.806	5.75513	3160.93	3222	54.57	172492	175825	12.0581	12.0772	84.851	4.4409	84.51	4.43687	0.0301563	-3.50136	6.11939	1.81146	0.792668	-0.232351	0.0036944	1.8825	0.882969	0.923054	-0.0800673	38.695	3.65571	0	-0.74339	-0.852324	-2.09982	-0.525645	-0.815768	-1.14682	-1.03063	-1.63898	0	-23.5177	28.7262	3.35781	1	1	27.7
Nepal	2006	359	5.88332	2752000000000	28.6433	9040000000	22.9249	346.945	5.84917	3160.93	3222	65.15	205934	209913	12.2353	12.2545	84.538	4.4372	84.23	4.43355	1	0	7.36004	1.99607	1.08182	0.0786457	0.0036944	2.34607	4.43901	2.26292	0.816658	36.8212	3.60607	0	-0.69369	-0.905466	-1.89441	-0.519239	-0.623024	-0.908804	-0.924106	-1.38558	0	-21.1851	33.1514	3.50108	1	1	27.7
Nepal	2007	866	6.76388	3550000000000	28.898	10300000000	23.0554	391.38	5.96968	3160.93	3222	72.44	228977	233402	12.3414	12.3605	84.219	4.43342	83.94	4.4301	0.0556064	-2.88946	7.60329	2.02858	1.35693	0.305226	0.0415312	2.65753	12.3903	5.02981	1.61538	38.6418	3.65433	0	-0.788318	-0.710747	-1.88325	-0.567597	-0.593216	-0.585562	-0.854782	-1.21764	0	-19.7074	37.2815	3.6185	1	1	27.7
Nepal	2008	867	6.76504	4594000000000	29.1558	12500000000	23.249	470.455	6.1537	3160.93	3222	96.94	306420	312341	12.6327	12.6519	83.895	4.42957	83.63	4.4264	0.0079322	-4.83682	5.61985	1.72631	1.07437	0.0717382	0.0450002	3.01899	15.75	6.27135	1.83599	36.1008	3.58631	0	-0.808658	-0.800598	-1.83444	-0.62359	-0.673494	-0.496126	-0.872818	-1.29307	0	-20.2921	51.6527	3.94454	1	1	27.7
Nepal	2009	1413	7.25347	5102000000000	29.2607	12900000000	23.2805	478.173	6.16997	3160.93	3222	61.74	195156	198926	12.1816	12.2007	83.566	4.42564	83.44	4.42413	0.297715	-1.21162	15.9083	2.76684	1.00446	0.00445506	0.0635259	3.02272	20.8227	7.96965	2.07564	40.5057	3.70144	0	-0.702576	-0.950296	-1.61992	-0.706675	-0.860023	-0.441042	-0.880089	-1.36722	0	-20.4889	59.1785	4.08056	1	1	27.7
Nepal	2010	1594	7.374	6087000000000	29.4372	16000000000	23.4959	592.401	6.38418	3160.93	3222	79.61	251641	256503	12.4358	12.4549	83.232	4.42163	83.23	4.42161	0.548295	-0.600942	15.1469	2.7178	1.47139	0.386208	0.222769	3.11587	34.041	12.4599	2.52251	37.425	3.62234	0	-0.692666	-0.873538	-1.58397	-0.744103	-0.95185	-0.447493	-0.88227	-1.38179	0	-20.7297	54.59	3.99985	1	1	27.7
Nepal	2011	2480	7.81601	7552000000000	29.6528	21600000000	23.796	799.583	6.68409	3160.93	3222	111.26	351685	358480	12.7705	12.7896	82.892	4.41754	82.98	4.4186	0.434851	-0.832753	26.6776	3.28383	1.27207	0.240649	0.350043	3.12686	49.3856	17.6208	2.86908	30.955	3.43253	0	-0.778916	-0.902543	-1.41644	-0.722581	-0.89	-0.45	-0.860081	-1.34817	0	-20.4664	46.3219	3.83562	1	1	27.7
Nepal	2012	3358	8.1191	8532000000000	29.7748	21700000000	23.8006	804.142	6.68978	3160.93	3222	111.57	352664	359479	12.7733	12.7924	82.542	4.41331	82.73	4.41558	0.423691	-0.85875	7.74115	2.04655	1.10543	0.100231	0.854484	3.08162	61.5381	21.8247	3.08304	32.1475	3.47033	0	-0.81298	-0.982767	-1.38123	-0.799876	-0.74	-0.64	-0.892809	-1.42731	0	-21.2494	48.7544	3.88679	1	1	27.7
Nepal	2013	7531	8.92678	9570000000000	29.8897	22200000000	23.8234	823.36	6.71339	3160.93	3222	108.56	343150	349780	12.7459	12.7651	82.185	4.40897	82.49	4.41268	0.334712	-1.09448	7.08265	1.95765	0.957902	-0.0430095	1.15711	3.08022	79.3642	27.8672	3.32745	33.6158	3.515	0	-0.686785	-0.926618	-1.12915	-0.848947	-0.72	-0.53	-0.806916	-1.2329	0	-19.2234	50.4623	3.92123	1	1	27.7
Nepal	2014	13834	9.53488	10480000000000	29.9805	22700000000	23.8456	844.853	6.73916	3160.93	3222	98.97	312837	318881	12.6534	12.6726	81.818	4.4045	82.26	4.40988	0.133746	-2.01181	8.03537	2.08385	0.977401	-0.0228586	0.931399	3.11182	85.5622	29.8685	3.3968	37.3005	3.61901	0	-0.588211	-0.852067	-0.724599	-0.831932	-0.649678	-0.430457	-0.679491	-0.943498	0	-16.2029	54.4671	3.9976	1	1	27.7
Nepal	2015	29193	10.2817	11060000000000	30.0344	24400000000	23.9178	901.75	6.80434	3160.93	3222	53.03	167624	170863	12.0295	12.0486	81.443	4.3999	82.03	4.40709	0.21303	-1.54632	4.40904	1.48366	1.06315	0.0612334	1.12051	3.13507	101.855	35.3701	3.56587	30.2658	3.41002	0	-0.578075	-1.05387	-0.998335	-0.799581	-0.676901	-0.415441	-0.7537	-1.11265	0	-18.0269	56.9083	4.04144	1	1	27.7
Nepal	2016	24705	10.1148	11230000000000	30.0496	24500000000	23.9219	899.524	6.80187	3160.93	3222	45.13	142653	145409	11.8682	11.8873	81.058	4.39516	82.11	4.40806	0.432213	-0.838836	7.15034	1.96716	1.19346	0.17686	0.822288	3.14794	117.815	40.5949	3.70364	39.2716	3.6705	0	-0.799772	-0.826551	-0.846812	-0.764532	-0.795664	-0.251414	-0.714124	-1.04765	0	-17.0832	69.8408	4.24622	1	1	27.7
Nepal	2017	22762	10.0328	12310000000000	30.1414	29000000000	24.0906	1048.45	6.95507	3160.93	3222	54.71	172934	176276	12.0607	12.0798	80.664	4.39029	82.2	4.40916	0.67744	-0.389434	8.26141	2.1116	0.80933	-0.211548	1.82105	3.11696	130.629	45.1891	3.81086	38.2685	3.64463	0	-0.752271	-0.883653	-0.610694	-0.71452	-0.677187	-0.203608	-0.640322	-0.877999	0	-15.4257	68.5571	4.22767	1	1	27.7
Nepal	2018	37919	10.5432	13890000000000	30.2622	33100000000	24.2228	1178.53	7.07202	3160.93	3222	71.34	225500	229858	12.3261	12.3452	80.26	4.38527	82.32	4.41061	0.206157	-1.57912	4.35586	1.47152	0.478762	-0.736552	2.8188	2.84516	139.446	48.3701	3.87888	40.7653	3.70783	0	-0.670835	-0.898243	-0.561729	-0.737982	-0.477542	-0.135735	-0.580344	-0.711846	0	-14.0576	76.3246	4.335	1	1	27.7
Nepal	2019	53866	10.8943	14280000000000	30.2899	34200000000	24.2555	1194.96	7.08587	3160.93	3222	64.28	203184	207110	12.2219	12.241	79.847	4.38011	82.45	4.41219	0.542802	-0.611011	4.69116	1.54568	0.480656	-0.732604	2.8188	2.84516	139.446	48.3701	3.87888	38.928	3.66171	0	-0.673982	-1.04552	-0.453803	-0.701213	-0.535385	-0.151117	-0.593503	-0.772647	0	-14.3957	78.9459	4.36876	1	1	27.7
Pakistan	2005	18881	9.84591	2286000000000	28.4578	120000000000	25.5108	748.923	6.61864	3882.88	4420.18	54.57	211889	241209	12.2638	12.3934	66.018	4.18993	51.3	3.93769	1.83332	0.60613	7.83976	2.05921	2.1078	0.745645	0.0091077	3.2612	7.96687	3.74572	1.32061	34.4908	3.54069	1	-1.05314	-0.453118	-1.75372	-0.640112	-0.890408	-0.976286	-0.96113	-1.5227	-0.96113	-24.5192	26.1275	3.26299	0	1	33.6667
Pakistan	2006	14824	9.604	2752000000000	28.6433	137000000000	25.6432	836.861	6.72966	3882.88	4420.18	65.15	252969	287974	12.441	12.5706	65.816	4.18686	50.85	3.92888	3.11298	1.13558	8.87281	2.18299	2.38618	0.869693	0.016224	3.19469	21.0377	8.08286	2.08975	34.0621	3.52818	1	-0.813582	-0.375228	-2.02592	-0.483591	-0.85641	-0.886475	-0.906867	-1.31582	-0.906867	-23.255	26.85	3.29027	0	1	33.6667
Pakistan	2007	106819	11.5789	3550000000000	28.898	152000000000	25.7471	908.095	6.81135	3882.88	4420.18	72.44	281276	320198	12.5471	12.6767	65.613	4.18377	50.81	3.92809	3.66832	1.29973	7.27432	1.98435	2.12725	0.754831	0.0269075	2.86411	37.4575	13.4495	2.59894	33.0923	3.4993	1	-0.816726	-0.479456	-2.42989	-0.532971	-0.887007	-0.949874	-1.01599	-1.55337	-1.01599	-26.1588	27.8432	3.32659	0	1	33.6667
Pakistan	2008	132799	11.7966	4594000000000	29.1558	170000000000	25.8591	990.847	6.89856	3882.88	4420.18	96.94	376406	428492	12.8384	12.968	65.41	4.18068	50.77	3.92731	3.19736	1.16233	13.204	2.58052	2.10089	0.74236	0.0979219	2.57312	51.2789	17.9833	2.88944	36.8373	3.60651	1	-0.895073	-0.72371	-2.57286	-0.598213	-0.968671	-0.838403	-1.09949	-1.78854	-1.09949	-28.4317	28.7338	3.35807	0	1	33.6667
Pakistan	2009	145809	11.8901	5102000000000	29.2607	168000000000	25.8472	957.996	6.86484	3882.88	4420.18	61.74	239729	272902	12.3873	12.5169	65.207	4.17757	51.2	3.93574	1.3904	0.329593	20.6665	3.02851	1.71193	0.53762	0.223118	3.50049	53.7483	19.1573	2.95268	29.2538	3.37601	1	-1.06916	-0.800803	-2.64481	-0.578416	-0.831067	-0.855753	-1.13	-1.86117	-1.13	-29.2074	22.7228	3.12337	0	1	33.6667
Pakistan	2010	182801	12.1162	6087000000000	29.4372	177000000000	25.8994	987.41	6.89509	3882.88	4420.18	79.61	309116	351890	12.6415	12.7711	65.003	4.17443	51.55	3.94255	1.14131	0.132172	10.8502	2.38419	1.88496	0.633904	0.44001	3.3881	55.2799	19.7027	2.98076	33.4246	3.50929	1	-1.08769	-0.765864	-2.67593	-0.596796	-0.738707	-0.798663	-1.11061	-1.80159	-1.11061	-28.7641	21.4129	3.06399	0	1	33.6667
Pakistan	2011	216299	12.2844	7552000000000	29.6528	214000000000	26.0892	1164.98	7.06046	3882.88	4420.18	111.26	432009	491789	12.9762	13.1058	64.798	4.17127	51.53	3.94216	0.620823	-0.476709	19.6446	2.97781	2.60169	0.956162	0.63614	3.12082	59.3948	21.0506	3.04693	32.4902	3.48094	1	-1.07628	-0.817893	-2.81004	-0.634099	-0.9	-0.83	-1.17805	-1.97548	-1.17805	-30.7345	18.1263	2.89737	0	1	33.6667
Pakistan	2012	223361	12.3165	8532000000000	29.7748	224000000000	26.1349	1198.12	7.08851	3882.88	4420.18	111.57	433213	493159	12.979	13.1086	64.592	4.16809	51.87	3.94874	0.382827	-0.960173	5.96858	1.78651	2.44061	0.892249	0.809914	3.13002	64.1559	22.6986	3.1223	30.6047	3.42115	1	-1.06285	-0.778008	-2.677	-0.717113	-0.88	-0.84	-1.15916	-1.94351	-1.15916	-30.2946	16.94	2.82968	0	1	33.6667
Pakistan	2013	234309	12.3644	9570000000000	29.8897	231000000000	26.1657	1208.92	7.09748	3882.88	4420.18	108.56	421525	479854	12.9516	13.0812	64.387	4.16491	52.21	3.95527	0.576511	-0.550761	6.96594	1.94103	2.09044	0.737373	0.851249	3.33098	66.787	23.6564	3.16363	30.1741	3.40698	1	-0.956163	-0.792131	-2.6033	-0.700307	-0.86	-0.8	-1.11865	-1.84125	-1.11865	-29.2703	16.1155	2.77978	0	1	33.6667
Pakistan	2014	373682	12.8312	10480000000000	29.9805	244000000000	26.2204	1251.18	7.13184	3882.88	4420.18	98.97	384288	437465	12.8591	12.9888	64.181	4.16171	52.07	3.95259	0.772219	-0.258488	7.41155	2.00304	2.07565	0.730275	1.02849	2.50778	69.5128	24.3497	3.19252	29.596	3.38764	1	-0.833827	-0.755508	-2.40128	-0.682863	-0.760441	-0.716024	-1.02499	-1.60943	-1.02499	-26.8757	15.589	2.74656	0	1	33.6667
Pakistan	2015	403593	12.9082	11060000000000	30.0344	271000000000	26.3254	1356.67	7.21279	3882.88	4420.18	53.03	205909	234402	12.2352	12.3648	63.974	4.15848	53.03	3.97086	0.618356	-0.480691	4.11025	1.41348	1.24664	0.220454	0.899176	1.77388	63.1307	21.9346	3.08806	24.4892	3.19823	1	-0.810843	-0.667757	-2.48271	-0.627013	-0.766732	-0.722066	-1.01285	-1.55656	-1.01285	-26.6638	15.3861	2.73346	0	1	33.6667
Pakistan	2016	475911	13.073	11230000000000	30.0496	279000000000	26.3545	1368.43	7.22142	3882.88	4420.18	45.13	175234	199483	12.0739	12.2035	63.766	4.15522	52.83	3.96708	0.924442	-0.0785652	0.400236	-0.915702	0.8784	-0.129653	1.22198	1.52453	67.0275	23.258	3.14665	24.1238	3.1832	1	-0.875321	-0.653462	-2.48317	-0.639584	-0.804574	-0.699441	-1.02593	-1.5991	-1.02593	-27.0377	16.5251	2.80488	0	1	33.6667
Pakistan	2017	571584	13.2562	12310000000000	30.1414	305000000000	26.4436	1464.93	7.28956	3882.88	4420.18	54.71	212432	241828	12.2664	12.396	63.558	4.15195	52.63	3.96329	0.819523	-0.199032	4.01338	1.38963	0.997158	-0.00284595	1.11493	1.41422	69.5148	24.0147	3.17866	26.0419	3.25971	1	-0.779681	-0.596828	-2.40631	-0.591954	-0.72418	-0.693435	-0.965397	-1.43276	-0.965397	-25.5286	17.0555	2.83647	0	1	33.6667
Pakistan	2018	424682	12.9591	13890000000000	30.2622	315000000000	26.4758	1482.21	7.30129	3882.88	4420.18	71.34	277004	315335	12.5318	12.6614	63.334	4.14842	52.44	3.95967	0.552187	-0.593869	2.45929	0.899871	1.24141	0.216244	0.987346	1.38282	72.5571	24.9757	3.21791	26.5453	3.27885	1	-0.785426	-0.631111	-2.2694	-0.637793	-0.673541	-0.819089	-0.969394	-1.45624	-0.969394	-25.6655	18.8298	2.93544	0	1	33.6667
Pakistan	2019	479798	13.0811	14280000000000	30.2899	278000000000	26.3509	1284.7	7.15828	3882.88	4420.18	64.28	249591	284129	12.4276	12.5572	63.093	4.14461	52.51	3.961	0.802956	-0.219455	8.6208	2.15418	1.16	0.148417	0.941881	1.28286	76.3769	26.2005	3.26578	26.4835	3.27652	1	-0.866627	-0.677136	-2.26519	-0.644116	-0.667431	-0.862809	-0.997218	-1.53528	-0.997218	-26.2776	18.095	2.89564	0	1	33.6667
Bahrain	2005	199	5.2933	2286000000000	28.4578	16000000000	23.4959	17959.4	9.79587	6184.87	6330.91	54.57	337508	345478	12.7293	12.7527	11.578	2.44911	68.61	4.22844	6.5666	1.882	13.735	2.61995	6.3953	1.85556	2.41035	21.7643	86.2724	36.8157	3.60592	122.959	4.81185	1	0.390058	0.396987	0.0116022	0.662023	0.606275	-0.743175	0.220629	1.65202	0.220629	5.18386	43.6844	3.77699	0	0	26.2
Bahrain	2006	27	3.29584	2752000000000	28.6433	18500000000	23.641	19307.5	9.86825	6184.87	6330.91	65.15	402944	412459	12.9066	12.9299	11.548	2.44651	69.05	4.23483	15.7509	2.75689	8.84244	2.17956	6.99358	1.94499	4.03039	20.2621	94.6803	39.6576	3.68028	122.752	4.81017	1	0.19403	0.395685	-0.366437	0.683345	0.379538	-0.903967	0.0636991	1.27227	0.0636991	1.50591	44.8777	3.80394	0	0	26.2
Bahrain	2007	75	4.31749	3550000000000	28.898	21700000000	23.8006	20976.4	9.95116	6184.87	6330.91	72.44	448032	458611	13.0126	13.036	11.512	2.44339	69.72	4.24449	8.08243	2.08969	8.43563	2.13246	6.66928	1.89751	6.58864	19.6484	107.728	44.6551	3.79897	115.61	4.75022	1	0.180774	0.408986	-0.247197	0.765329	0.53283	-0.856527	0.130699	1.44541	0.130699	3.11071	53.118	3.97252	0	0	26.2
Bahrain	2008	87	4.46591	4594000000000	29.1558	25700000000	23.9698	23066.5	10.0461	6184.87	6330.91	96.94	599561	613718	13.304	13.3273	11.47	2.43973	70.56	4.25646	6.97758	1.9427	11.3651	2.43055	7.37306	1.99783	8.39894	19.7719	129.26	52.4769	3.96037	125.612	4.8332	1	0.18894	0.386813	-0.237403	0.711043	0.532877	-0.868918	0.118892	1.41008	0.118892	2.84981	64.2134	4.16221	0	0	26.2
Bahrain	2009	87	4.46591	5102000000000	29.2607	22900000000	23.8544	19355.9	9.87075	6184.87	6330.91	61.74	381854	390870	12.8528	12.8761	11.421	2.43545	71.43	4.26872	1.12105	0.114268	1	0	6.15899	1.81791	11.7725	20.0831	118.302	50.0527	3.91308	95.7965	4.56223	1	0.185157	0.480627	-0.136449	0.69425	0.517286	-0.791001	0.158312	1.49826	0.158312	3.77643	71.4373	4.26882	0	0	26.2
Bahrain	2010	87	4.46591	6087000000000	29.4372	25700000000	23.9698	20722.1	9.93895	6184.87	6330.91	79.61	492378	504004	13.107	13.1303	11.366	2.43063	72.22	4.27972	0.6058	-0.501205	7.44113	2.00702	5.94085	1.78185	12.4842	18.3743	126.283	52.3807	3.95854	105.903	4.66252	1	0.183277	0.456796	-0.493476	0.713898	0.435536	-0.96591	0.0550201	1.28001	0.0550201	1.31882	67.6973	4.21505	0	0	26.2
Bahrain	2011	102	4.62497	7552000000000	29.6528	28800000000	24.0836	22514.2	10.0219	6184.87	6330.91	111.26	688129	704377	13.4417	13.4651	11.305	2.42525	71.41	4.26844	2.71349	0.998237	9.73675	2.27591	8.16385	2.09972	22.808	21.6346	132.508	58.9835	4.07726	112.522	4.72315	1	0.217357	0.520598	-0.950842	0.720997	0.35	-1.22	-0.060315	1.05536	-0.060315	-1.45261	69.5527	4.24208	0	0	26.2
Bahrain	2012	680	6.52209	8532000000000	29.7748	30700000000	24.1475	23654.4	10.0713	6184.87	6330.91	111.57	690046	706340	13.4445	13.4679	11.238	2.4193	71.48	4.26942	5.02346	1.61412	3.01477	1.10352	8.84122	2.17943	22.7231	23.033	163.384	69.7134	4.24439	99.7063	4.60223	1	0.373635	0.549643	-1.12996	0.689447	0.26	-1.32	-0.0962051	0.99483	-0.0962051	-2.32311	69.1436	4.23619	0	0	26.2
Bahrain	2013	146	4.98361	9570000000000	29.8897	32500000000	24.2045	24744.3	10.1164	6184.87	6330.91	108.56	671429	687283	13.4172	13.4405	11.165	2.41278	71.49	4.26956	11.456	2.43851	0.38414	-0.956748	9.31195	2.2313	22.8175	22.1668	168.072	71.0186	4.26294	98.1178	4.58617	1	0.433144	0.588751	-1.33542	0.607382	0.33	-1.32	-0.116024	0.97938	-0.116024	-2.80829	69.6307	4.2432	0	0	26.2
Bahrain	2014	376	5.92959	10480000000000	29.9805	33400000000	24.2318	24989.4	10.1262	6184.87	6330.91	98.97	612117	626570	13.3247	13.348	11.085	2.40559	71.55	4.2704	4.54843	1.51478	1	0	8.59192	2.15082	21.5236	21.3075	174.316	72.3824	4.28196	96.8799	4.57347	1	0.278948	0.564789	-0.907475	0.708473	0.413636	-1.31106	-0.0421153	1.11328	-0.0421153	-1.02053	63.8788	4.15699	0	0	26.2
Bahrain	2015	387	5.95842	11060000000000	30.0344	31100000000	24.1605	22634.1	10.0272	6184.87	6330.91	53.03	327984	335728	12.7007	12.7241	11.001	2.39799	71.64	4.27165	0.208993	-1.56545	1	0	5.1297	1.63505	18.4452	20.4188	183.625	74.1628	4.30626	93.2284	4.53505	1	0.139005	0.559505	-1.07354	0.819667	0.424949	-1.31307	-0.0739135	1.05071	-0.0739135	-1.78578	73.8961	4.30266	0	0	26.2
Bahrain	2016	3736	8.22577	11230000000000	30.0496	32200000000	24.1952	22608.5	10.0261	6184.87	6330.91	45.13	279123	285714	12.5394	12.5627	10.91	2.38968	72.06	4.2775	0.754929	-0.281132	0.247279	-1.39724	3.19438	1.16139	16.2987	19.6287	210.049	81.9922	4.40662	75.5825	4.32522	1	-0.0157671	0.327566	-0.793426	0.608239	0.456353	-1.37208	-0.13152	0.830815	-0.13152	-3.18215	73.8961	4.30266	0	0	26.2
Bahrain	2017	7437	8.91422	12310000000000	30.1414	35500000000	24.2928	23742.9	10.075	6184.87	6330.91	54.71	338374	346364	12.7319	12.7552	10.814	2.38084	72.6	4.28496	1.46272	0.3803	5.51968	1.70832	3.38492	1.21933	12.9955	19.0292	158.257	63.4272	4.14989	80.4002	4.38702	1	-0.139025	0.195577	-0.961564	0.416484	0.449235	-1.3873	-0.237766	0.549932	-0.237766	-5.776	73.8961	4.30266	0	0	26.2
Bahrain	2018	7196	8.88128	13890000000000	30.2622	37700000000	24.3529	23991	10.0854	6184.87	6330.91	71.34	441229	451647	12.9973	13.0207	10.713	2.37146	73.16	4.29265	0.295253	-1.21992	4.34602	1.46926	4.39789	1.48113	8.04844	17.5051	133.341	52.9648	3.96963	87.4178	4.4707	1	-0.146167	0.177781	-0.850453	0.416637	0.412806	-1.42145	-0.23514	0.538577	-0.23514	-5.72635	73.8961	4.30266	0	0	26.2
Bahrain	2019	7074	8.86418	14280000000000	30.2899	38500000000	24.3739	23443.4	10.0623	6184.87	6330.91	64.28	397563	406951	12.8931	12.9164	10.606	2.36142	73.59	4.29851	2.44774	0.895164	0.189691	-1.66236	3.79882	1.33469	8.59093	16.6109	115.793	46.9983	3.85011	81.5501	4.40122	1	-0.0096477	0.298491	-0.627359	0.485153	0.494427	-1.42929	-0.131372	0.806303	-0.131372	-3.20205	73.8961	4.30266	0	0	26.2
Brunei	2005	190	5.24702	2286000000000	28.4578	9530000000	22.9777	26105.4	10.1699	3896.4	3496.27	54.57	212627	190791	12.2673	12.1589	26.837	3.28978	67.11	4.20633	1.83675	0.608	18.7663	2.93206	34.0406	3.52755	2.22561	22.9764	63.7883	29.6634	3.38992	81.2053	4.39698	0	0.246152	0.600312	1.21463	0.912403	0.241908	-0.776663	0.406458	1.95859	0	9.33947	34.9499	3.55392	0	0	4.93333
Brunei	2006	190	5.24702	2752000000000	28.6433	11500000000	23.1656	30980	10.3411	3896.4	3496.27	65.15	253850	227782	12.4445	12.3361	26.471	3.27605	66.81	4.20185	0.765769	-0.266874	10.0477	2.30735	35.2731	3.56312	2.42098	21.6538	81.4016	35.1588	3.55987	81.1807	4.39668	0	0.207792	0.873299	1.12446	0.93641	0.122821	-1.09865	0.361021	1.87562	0	8.36328	34.9499	3.55392	0	0	4.93333
Brunei	2007	438	6.08222	3550000000000	28.898	12200000000	23.2247	32663.4	10.394	3896.4	3496.27	72.44	282255	253270	12.5506	12.4422	26.108	3.26224	66.56	4.1981	2.10354	0.743624	1.12045	0.113729	27.486	3.31368	3.09816	21.2164	97.6459	40.6535	3.70508	79.762	4.37905	0	0.214669	0.924397	1.10672	0.986214	0.412539	-1.06154	0.430501	2.08816	0	9.99826	37.5075	3.62454	0	0	4.93333
Brunei	2008	651	6.47851	4594000000000	29.1558	14400000000	23.3905	37934.7	10.5436	3896.4	3496.27	96.94	377717	338928	12.8419	12.7335	25.748	3.24836	66.41	4.19585	1.54369	0.434174	12.6927	2.54103	28.9209	3.36457	4.45178	21.2919	105.123	43.6221	3.77556	89.5638	4.49495	0	0.491154	0.888502	1.12696	0.783787	0.465149	-1.01813	0.456237	2.15981	0	10.6716	35.1521	3.55969	0	0	4.93333
Brunei	2009	1737	7.45991	5102000000000	29.2607	10700000000	23.0935	27956	10.2384	3896.4	3496.27	61.74	240564	215859	12.3907	12.2824	25.392	3.23443	66.39	4.19555	3.03369	1.10978	1	0	23.1156	3.14051	5.21716	20.9814	107.548	44.5821	3.79733	89.9056	4.49876	0	0.991409	0.918072	1.38763	1.08707	0.788691	-0.730715	0.740359	2.92907	0	17.0975	44.5119	3.79576	0	0	4.93333
Brunei	2010	4566	8.42639	6087000000000	29.4372	13700000000	23.3407	35270.6	10.4708	3896.4	3496.27	79.61	310192	278338	12.6449	12.5366	25.039	3.22043	66.43	4.19615	3.50704	1.25477	16.6883	2.81471	23.4504	3.15489	5.58323	20.5588	111.954	46.0319	3.82934	83.4952	4.42479	0	0.863385	0.901702	1.27755	1.11025	0.779217	-0.650571	0.713588	2.86103	0	16.6556	36.9078	3.60842	0	0	4.93333
Brunei	2011	6613	8.79679	7552000000000	29.6528	18500000000	23.641	47056	10.7591	3896.4	3496.27	111.26	433513	388995	12.9797	12.8713	24.69	3.2064	66.42	4.196	3.73095	1.31666	20.1805	3.00472	29.6621	3.38987	5.88918	20.2798	112.567	46.2452	3.83396	86.8757	4.46448	0	0.861644	0.896932	1.08519	1.1543	0.85	-0.61	0.706344	2.87452	0	16.6987	28.1204	3.3365	0	0	4.93333
Brunei	2012	6635	8.80011	8532000000000	29.7748	19000000000	23.6677	47739.6	10.7735	3896.4	3496.27	111.57	434721	390078	12.9825	12.8741	24.344	3.19229	66.34	4.19479	4.54068	1.51308	1.2187	0.197787	26.642	3.28249	4.97482	17.7782	117.733	46.8285	3.84649	87.0068	4.46599	0	0.545805	0.8434	0.909327	1.15175	0.79	-0.51	0.621714	2.64294	0	14.7145	27.9921	3.33192	0	0	4.93333
Brunei	2013	7217	8.88419	9570000000000	29.8897	18100000000	23.6192	44740.9	10.7086	3896.4	3496.27	108.56	422993	379555	12.9551	12.8468	24.003	3.17818	66.21	4.19283	4.28678	1.45553	1	0	22.4621	3.11183	6.81394	17.7782	115.922	46.8381	3.8467	83.2273	4.42157	0	0.646115	0.869797	1.07402	1.10558	0.59	-0.51	0.629252	2.62889	0	14.8624	31.1921	3.44017	0	0	4.93333
Brunei	2014	6955	8.84722	10480000000000	29.9805	17100000000	23.5623	41725.9	10.6389	3896.4	3496.27	98.97	385627	346025	12.8626	12.7543	23.668	3.16412	66.04	4.19026	3.32131	1.20036	1	0	22.0238	3.09212	7.3844	17.484	110.319	45.0625	3.80805	82.5109	4.41293	0	0.53139	1.08619	1.26151	0.985129	0.472453	-0.625025	0.618607	2.57078	0	14.5758	33.208	3.50279	0	0	4.93333
Brunei	2015	7352	8.90273	11060000000000	30.0344	12900000000	23.2805	31164	10.347	3896.4	3496.27	53.03	206626	185407	12.2387	12.1303	23.337	3.15004	65.87	4.18768	1.3247	0.281188	1	0	19.4188	2.96624	8.29704	18.3178	111.684	46.0996	3.8308	74.1045	4.30548	0	0.572723	1.05963	1.24266	0.852387	0.407877	-0.754148	0.563522	2.42492	0	13.1191	41.4363	3.72416	0	0	4.93333
Brunei	2016	20377	9.92216	11230000000000	30.0496	11400000000	23.1569	27158.4	10.2094	3896.4	3496.27	45.13	175845	157786	12.0774	11.969	23.01	3.13593	65.67	4.18464	1	0	1	0	15.1185	2.71592	8.6041	17.6782	124.691	50.3244	3.91849	66.2582	4.19356	0	0.568482	1.08378	1.15417	0.593397	0.561681	-0.901009	0.510085	2.30551	0	11.812	44.3014	3.79102	0	0	4.93333
Brunei	2017	22067	10.0018	12310000000000	30.1414	12100000000	23.2165	28571.6	10.2602	3896.4	3496.27	54.71	213172	191281	12.2699	12.1615	22.688	3.12184	65.46	4.18144	3.85821	1.3502	4.95369	1.60013	17.5282	2.86381	9.676	19.7407	128.331	52.5827	3.96239	71.3714	4.2679	0	0.715172	1.14674	1.1603	0.717672	0.649717	-0.948698	0.573484	2.50066	0	13.3143	39.4618	3.67533	0	0	4.93333
Brunei	2018	22045	10.0008	13890000000000	30.2622	13600000000	23.3333	31628.5	10.3618	3896.4	3496.27	71.34	277969	249424	12.5353	12.4269	22.371	3.10777	66.58	4.1984	3.80474	1.33625	9.21765	2.22112	25.3799	3.23396	11.5283	19.2529	131.934	54.2385	3.99339	79.1459	4.37129	0	0.795956	1.25125	1.24136	0.686431	0.629348	-0.862692	0.623609	2.62425	0	14.5509	35.0398	3.55649	0	0	4.93333
Brunei	2019	42696	10.6619	14280000000000	30.2899	13500000000	23.326	31086	10.3445	3896.4	3496.27	64.28	250461	224740	12.4311	12.3227	22.058	3.09368	64.72	4.17007	2.77114	1.01926	1	0	22.2126	3.10066	12.5079	19.9845	132.661	55.0511	4.00826	90.1449	4.50142	0	0.802283	1.31798	1.1088	0.63452	0.614343	-0.967903	0.585004	2.54799	0	13.6458	35.7056	3.57531	0	0	4.93333
Sri Lanka	2005	1543	7.34148	2286000000000	28.4578	24400000000	23.9178	1248.7	7.12986	5171.49	4914.15	54.57	282208	268165	12.5504	12.4994	81.697	4.40302	56.37	4.03194	1.11613	0.109866	10.4187	2.34361	0.122259	-2.10161	0.107444	6.36477	17.2002	7.8908	2.0657	62.2024	4.13039	1	-0.339786	-0.31309	-1.15486	-0.421569	0.152657	-0.206796	-0.380575	0.0247166	-0.380575	-9.10253	33.0761	3.49881	0	0	6.91667
Sri Lanka	2006	846	6.74052	2752000000000	28.6433	28300000000	24.0661	1435.82	7.26949	5171.49	4914.15	65.15	336923	320157	12.7276	12.6766	81.712	4.4032	56.28	4.03034	1.69626	0.528428	11.277	2.42277	0.164174	-1.80683	0.116242	9.5658	27.4802	12.3874	2.51668	60.6228	4.10467	1	-0.200084	-0.161221	-1.4218	-0.272817	0.175345	-0.310159	-0.365123	0.136484	-0.365123	-8.7871	34.6705	3.54589	0	0	6.91667
Sri Lanka	2007	774	6.65157	3550000000000	28.898	32400000000	24.2014	1630.39	7.39657	5171.49	4914.15	72.44	374623	355981	12.8337	12.7826	81.728	4.4034	56.15	4.02803	1.86397	0.62271	14.0284	2.64109	0.196498	-1.6271	0.318833	13.8194	40.2352	18.1245	2.89726	58.8589	4.07514	1	-0.152948	-0.0842959	-1.74826	-0.287789	0.129596	-0.435255	-0.429825	0.0228202	-0.429825	-10.4024	34.2395	3.53338	0	0	6.91667
Sri Lanka	2008	1678	7.42536	4594000000000	29.1558	40700000000	24.4295	2037.32	7.61939	5171.49	4914.15	96.94	501324	476378	13.125	13.074	81.743	4.40358	55.98	4.02499	1.84753	0.61385	16.327	2.79282	0.168491	-1.78087	0.510018	17.2459	55.4567	24.4042	3.19475	55.0305	4.00789	1	-0.225211	-0.122816	-1.79686	-0.366967	-0.0118438	-0.464874	-0.498095	-0.170531	-0.498095	-12.1682	29.542	3.38581	0	0	6.91667
Sri Lanka	2009	1581	7.36581	5102000000000	29.2607	42100000000	24.4633	2090.4	7.64511	5171.49	4914.15	61.74	319288	303400	12.6738	12.6228	81.758	4.40376	55.78	4.02142	0.960391	-0.0404152	5.87988	1.77154	0.154025	-1.87064	0.842795	17.0743	81.0267	32.9813	3.49594	41.3491	3.72205	1	-0.397428	-0.148189	-1.34219	-0.278403	-0.1071	-0.480337	-0.458941	-0.146733	-0.458941	-11.2272	25.74	3.24805	0	0	6.91667
Sri Lanka	2010	7274	8.89206	6087000000000	29.4372	56700000000	24.761	2799.65	7.93725	5171.49	4914.15	79.61	411702	391215	12.9281	12.877	81.774	4.40396	54.64	4.00077	0.841873	-0.172126	22.7993	3.12673	0.187352	-1.67477	1.12683	17.6612	85.6753	34.8211	3.55022	38.9841	3.66315	1	-0.421456	-0.195075	-0.942947	-0.21786	-0.121475	-0.505229	-0.400674	-0.0510485	-0.400674	-9.9211	25.5156	3.23929	0	0	6.91667
Sri Lanka	2011	16258	9.69634	7552000000000	29.6528	65300000000	24.9023	3200.86	8.07118	5171.49	4914.15	111.26	575380	546748	13.2628	13.2117	81.789	4.40414	54.25	3.9936	1.46405	0.381208	3.83139	1.34323	0.167906	-1.78435	1.75993	17.6895	89.8078	36.4191	3.59509	46.7203	3.84418	1	-0.393244	-0.111465	-0.724771	-0.113686	-0.12	-0.55	-0.335528	0.104155	-0.335528	-8.3554	35.0102	3.55564	0	0	6.91667
Sri Lanka	2012	17858	9.79021	8532000000000	29.7748	68400000000	24.9486	3350.52	8.11687	5171.49	4914.15	111.57	576983	548272	13.2656	13.2145	81.804	4.40433	53.44	3.97856	1.37521	0.318606	10.8284	2.38218	0.140423	-1.9631	1.72409	16.7996	94.1568	37.5602	3.62594	41.748	3.73165	1	-0.236875	-0.207625	-0.717079	-0.112475	-0.12	-0.58	-0.329009	0.126182	-0.329009	-8.20833	35.0186	3.55588	0	0	6.91667
Sri Lanka	2013	29265	10.2841	9570000000000	29.8897	74300000000	25.0314	3610.29	8.19154	5171.49	4914.15	108.56	561417	533480	13.2382	13.1872	81.802	4.4043	54.85	4.0046	1.25482	0.226988	6.23691	1.83049	0.113823	-2.17311	2.0537	13.0997	98.3163	37.8232	3.63292	37.9599	3.63653	1	-0.214746	-0.17006	-0.612895	-0.153427	-0.28	-0.59	-0.336855	0.0799947	-0.336855	-8.43194	34.7501	3.54818	0	0	6.91667
Sri Lanka	2014	36391	10.5021	10480000000000	29.9805	79400000000	25.0978	3819.25	8.24781	5171.49	4914.15	98.97	511822	486353	13.1457	13.0947	81.782	4.40406	53.93	3.98769	1.1261	0.118756	2.9121	1.06888	0.110982	-2.19839	2.73036	13.0353	106.419	40.7284	3.70692	38.7051	3.65597	1	-0.343801	0.0535279	-0.330464	-0.101197	-0.170176	-0.667201	-0.259885	0.263437	-0.259885	-6.52254	35.8724	3.57997	0	0	6.91667
Sri Lanka	2015	77251	11.2548	11060000000000	30.0344	80600000000	25.1128	3843.78	8.25421	5171.49	4914.15	53.03	274244	260597	12.5218	12.4707	81.744	4.40359	54.77	4.00314	0.843202	-0.170548	0.649042	-0.432257	0.123391	-2.0924	2.99367	15.7245	114.308	44.3422	3.79194	36.5763	3.5994	1	-0.344123	-0.0095256	0.0903681	-0.0529576	0.0372322	-0.296141	-0.0958578	0.629555	-0.0958578	-2.40726	41.5985	3.72806	0	0	6.91667
Sri Lanka	2016	72891	11.1967	11230000000000	30.0496	82400000000	25.1349	3886.29	8.26521	5171.49	4914.15	45.13	233389	221776	12.3605	12.3094	81.689	4.40292	55.01	4.00751	1.08864	0.0849274	4.84314	1.57756	0.129035	-2.04767	4.24422	11.7967	122.72	46.2537	3.83414	35.792	3.57772	1	-0.310618	-0.0263917	-0.0040295	-0.100036	0.110518	-0.0810782	-0.0686058	0.707033	-0.0686058	-1.7244	45.3681	3.81481	0	0	6.91667
Sri Lanka	2017	72835	11.196	12310000000000	30.1414	87400000000	25.1938	4076.75	8.31305	5171.49	4914.15	54.71	282932	268853	12.553	12.5019	81.616	4.40203	55.07	4.00861	1.57023	0.451222	7.26565	1.98316	0.0960053	-2.34335	5.7767	12.321	133.468	50.5218	3.9224	36.9931	3.61073	1	-0.453218	-0.151219	-0.0711655	-0.130837	0.0484503	-0.0619051	-0.136649	0.513396	-0.136649	-3.4427	47.3702	3.85799	0	0	6.91667
Sri Lanka	2018	46893	10.7556	13890000000000	30.2622	88000000000	25.2006	4058.8	8.30864	5171.49	4914.15	71.34	368934	350575	12.8184	12.7673	81.524	4.4009	52.94	3.96916	1.83509	0.607096	3.82665	1.34199	0.0689198	-2.67481	7.27463	11.6534	142.651	53.8596	3.98638	38.7963	3.65832	1	-0.332041	-0.232434	-0.145271	-0.175595	0.0257045	-0.0154676	-0.145851	0.495798	-0.145851	-3.67553	50.1655	3.91533	0	0	6.91667
Sri Lanka	2019	55147	10.9178	14280000000000	30.2899	84000000000	25.1541	3851.56	8.25623	5171.49	4914.15	64.28	332423	315881	12.7142	12.6631	81.415	4.39956	52.5	3.96081	0.885336	-0.121788	2.73562	1.00636	0.0736734	-2.60811	7.81438	10.7461	132.963	50.5077	3.92213	37.9598	3.63653	1	-0.289159	-0.114339	-0.217623	-0.184431	-0.0118801	-0.0884782	-0.150985	0.502984	-0.150985	-3.79789	49.8204	3.90842	0	0	6.91667
Singapore	2005	32548	10.3905	2286000000000	28.4578	128000000000	25.5753	29961.3	10.3077	4484.66	4097.43	54.57	244728	223597	12.4079	12.3176	65.64	4.18419	65.64	4.18419	15.1134	2.71558	1.90744	0.64576	0.0003111	-8.0754	15.3832	43.2381	102.788	53.803	3.98533	336.205	5.81772	1	2.16617	1.95842	1.15648	1.74771	1.70748	0.132439	1.47812	5.09811	1.47812	37.8033	89.2234	4.49114	0	0	1.28333
Singapore	2006	46801	10.7537	2752000000000	28.6433	149000000000	25.7272	33769.2	10.4273	4484.66	4097.43	65.15	292175	266947	12.5851	12.4948	66.38	4.1954	66.38	4.1954	26.3266	3.27058	1.8457	0.612858	0.0003236	-8.036	17.8973	42.1027	108.774	56.2581	4.02995	343.481	5.83913	1	2.18517	2.21247	1.25026	1.75367	1.58658	-0.387192	1.43349	5.00383	1.43349	36.8797	84.2871	4.43423	0	0	1.28333
Singapore	2007	144393	11.8803	3550000000000	28.898	181000000000	25.9218	39432.9	10.5824	4484.66	4097.43	72.44	324869	296818	12.6912	12.6009	67.15	4.20693	67.15	4.20693	26.162	3.26431	5.91623	1.7777	0.0003952	-7.83612	20.2244	40.6628	129.386	63.4244	4.14985	310.853	5.73932	1	2.24187	2.37546	1.17412	1.80752	1.61236	-0.36321	1.47469	5.1398	1.47469	38.2265	85.3518	4.44678	0	0	1.28333
Singapore	2008	333477	12.7173	4594000000000	29.1558	194000000000	25.9911	40007.5	10.5968	4484.66	4097.43	96.94	434743	397205	12.9825	12.8922	68.23	4.22288	68.23	4.22288	7.02348	1.94926	1	0	0.0006207	-7.38466	22.4297	39.2814	134.319	65.3433	4.17965	339.832	5.82845	1	2.24764	2.43697	1.34558	1.86865	1.60609	-0.334836	1.52835	5.26169	1.52835	39.7235	97.8644	4.58358	0	0	1.28333
Singapore	2009	485732	13.0934	5102000000000	29.2607	194000000000	25.9911	38927.2	10.5694	4484.66	4097.43	61.74	276883	252975	12.5313	12.441	68.26	4.22332	68.26	4.22332	12.071	2.4908	2.96109	1.08556	0.0005776	-7.45663	24.8358	38.8776	138.622	67.445	4.21131	265.574	5.58189	1	2.21709	2.2708	1.17945	1.77874	1.56601	-0.234221	1.46298	5.08789	1.46298	38.0244	96.8614	4.57328	0	0	1.28333
Singapore	2010	606910	13.3161	6087000000000	29.4372	240000000000	26.2039	47237	10.7629	4484.66	4097.43	79.61	357024	326196	12.7856	12.6953	68.83	4.23164	68.83	4.23164	23.0693	3.1385	1.10261	0.0976792	0.0004532	-7.69918	26.0837	38.9014	143.916	69.6339	4.24325	276.327	5.62158	1	2.18016	2.24106	1.16942	1.78609	1.62596	-0.208966	1.46562	5.09592	1.46562	38.405	94.8584	4.55239	0	0	1.28333
Singapore	2011	1060269	13.874	7552000000000	29.6528	279000000000	26.3545	53890.4	10.8947	4484.66	4097.43	111.26	498963	455880	13.1203	13.03	69.12	4.23584	69.12	4.23584	17.5964	2.86769	1.05384	0.0524359	0.0005141	-7.57309	26.7534	38.3404	148.078	71.0573	4.26349	277.526	5.62592	1	2.10978	2.15462	1.19142	1.7896	1.67	-0.1	1.46924	5.09023	1.46924	38.721	104.704	4.65113	0	0	1.28333
Singapore	2012	1238333	14.0293	8532000000000	29.7748	295000000000	26.4102	55546.5	10.925	4484.66	4097.43	111.57	500353	457150	13.1231	13.0328	69.81	4.24578	69.81	4.24578	18.7439	2.93087	0.470226	-0.754542	0.0003931	-7.84145	26.6842	37.0166	150.249	71.3167	4.26713	267.079	5.58754	1	2.1235	2.16593	1.36817	1.96585	1.73	0.05	1.56724	5.32986	1.56724	41.3912	112.974	4.72715	0	0	1.28333
Singapore	2013	1475070	14.2042	9570000000000	29.8897	308000000000	26.4534	56967.4	10.9502	4484.66	4097.43	108.56	486854	444817	13.0957	13.0054	69.85	4.24635	69.85	4.24635	20.9345	3.0414	1	0	0.0003356	-7.99959	27.3831	36.067	154.721	72.7238	4.28667	254.657	5.53992	1	2.07794	2.08924	1.37818	1.9704	1.71	0.04	1.54429	5.2598	1.54429	40.8517	124.066	4.82081	0	0	1.28333
Singapore	2014	2063995	14.5402	10480000000000	29.9805	315000000000	26.4758	57562.5	10.9606	4484.66	4097.43	98.97	443847	405523	13.0032	12.9129	70.62	4.25731	70.62	4.25731	21.8194	3.0828	1	0	0.0004905	-7.62009	26.6757	36.1353	146.659	69.8232	4.24597	251.958	5.52926	1	2.07166	2.18268	1.18627	2.23346	1.82472	-0.0986594	1.56669	5.38171	1.56669	41.4794	128.13	4.85304	0	0	1.28333
Singapore	2015	3198491	14.9782	11060000000000	30.0344	308000000000	26.4534	55646.6	10.9268	4484.66	4097.43	53.03	237821	217287	12.3793	12.289	71.38	4.26802	71.38	4.26802	22.6538	3.12033	3.06022	1.11849	0.0003827	-7.86826	26.5765	36.0523	147.226	69.9516	4.2478	210.606	5.34999	1	2.09337	2.23604	1.31175	2.26054	1.81334	-0.161822	1.5922	5.43965	1.5922	42.1191	122.421	4.80747	0	0	1.28333
Singapore	2016	3344564	15.0228	11230000000000	30.0496	319000000000	26.4885	56848.2	10.9481	4484.66	4097.43	45.13	202393	184917	12.218	12.1277	71.09	4.26395	71.09	4.26395	21.3048	3.05893	0.64714	-0.435193	0.000424	-7.76578	28.1571	35.3472	149.651	71.0517	4.26341	192.563	5.26042	1	2.08808	2.20568	1.49576	2.18061	1.8254	-0.150398	1.60752	5.44792	1.60752	42.5808	123.829	4.8189	0	0	1.28333
Singapore	2017	4456809	15.3099	12310000000000	30.1414	343000000000	26.561	61176.5	11.0215	4484.66	4097.43	54.71	245356	224170	12.4105	12.3202	70.98	4.2624	70.98	4.2624	29.3549	3.37946	3.00609	1.10064	0.0004547	-7.69587	25.853	34.8929	146.844	69.1965	4.23695	204.28	5.31949	1	2.13712	2.22334	1.61567	2.11833	1.82771	-0.169063	1.62552	5.48047	1.62552	43.1754	120.956	4.79543	0	0	1.28333
Singapore	2018	5009383	15.4268	13890000000000	30.2622	376000000000	26.6529	66679.1	11.1076	4484.66	4097.43	71.34	319935	292311	12.6759	12.5856	70.63	4.25745	70.63	4.25745	22.105	3.0958	3.34764	1.20826	0.0001886	-8.57588	25.9418	34.7547	148.822	69.8394	4.2462	208.477	5.33983	1	2.17448	2.23059	1.48794	2.12633	1.84499	-0.0839707	1.63006	5.51031	1.63006	43.4457	118.067	4.77125	0	0	1.28333
Singapore	2019	5263656	15.4763	14280000000000	30.2899	374000000000	26.6475	65640.7	11.092	4484.66	4097.43	64.28	288274	263383	12.5717	12.4814	70.51	4.25575	70.51	4.25575	32.1698	3.47103	1	0	0.0001677	-8.69333	25.9117	32.9271	155.647	71.4954	4.26963	200.336	5.29999	1	2.15958	2.22071	1.50079	2.16155	1.87892	-0.20601	1.61926	5.49	1.61926	43.1491	120.031	4.78775	0	0	1.28333
Japan	2005	15070	9.62046	2286000000000	28.4578	4830000000000	29.2059	37812.9	10.5404	2098.11	1974.97	54.57	114494	107774	11.6483	11.5878	14.022	2.64063	60.61	4.10446	0.113001	-2.18036	1	0	0.0151368	-4.19063	18.1577	45.2386	75.1866	46.1943	3.83286	22.9911	3.13511	1	1.21851	1.29075	1.03606	1.26038	1.23498	1.00628	1.17449	4.10381	1.17449	34.3021	168.858	5.12906	0	0	35.6667
Japan	2006	22398	10.0167	2752000000000	28.6433	4600000000000	29.1571	35991.6	10.491	2098.11	1974.97	65.15	136692	128669	11.8255	11.765	12.882	2.55583	60.53	4.10314	1	0	1	0	0.0184184	-3.99441	20.5874	43.6286	77.7323	47.3161	3.85685	26.638	3.28234	1	1.32922	1.58943	1.13863	1.26064	1.36345	0.954123	1.27258	4.38545	1.27258	37.1048	166.348	5.11408	0	0	35.6667
Japan	2007	55827	10.93	3550000000000	28.898	4580000000000	29.1527	35779	10.4851	2098.11	1974.97	72.44	151987	143067	11.9316	11.8711	11.854	2.47267	60.7	4.10594	0.472323	-0.750093	1	0	0.0218045	-3.82564	22.0267	39.8734	83.5362	48.4788	3.88113	29.1843	3.37363	1	1.23824	1.44772	1.01005	1.12907	1.33514	0.969946	1.18836	4.15798	1.18836	34.6439	159.763	5.07369	0	0	35.6667
Japan	2008	50969	10.839	4594000000000	29.1558	5110000000000	29.2622	39876.3	10.5935	2098.11	1974.97	96.94	203391	191453	12.2229	12.1624	10.897	2.38849	60.58	4.10396	0.482209	-0.729378	1	0	0.0244769	-3.71003	23.4308	37.6749	85.8847	48.9968	3.89176	30.2339	3.40896	1	1.33597	1.46043	0.894154	1.13193	1.31887	0.948859	1.1817	4.16391	1.1817	34.5792	157.983	5.06249	0	0	35.6667
Japan	2009	69286	11.146	5102000000000	29.2607	5290000000000	29.2968	41309	10.6288	2098.11	1974.97	61.74	129537	121935	11.7717	11.7112	10.011	2.30368	60.37	4.10049	0.231146	-1.4647	1	0	0.0198215	-3.92099	25.5635	51.9577	90.4634	55.9948	4.02526	21.4141	3.06405	1	1.37734	1.45404	0.975736	1.09867	1.29384	1.02105	1.20344	4.20396	1.20344	35.2571	165.979	5.11186	0	0	35.6667
Japan	2010	110563	11.6133	6087000000000	29.4372	5760000000000	29.382	44968.2	10.7137	2098.11	1974.97	79.61	167031	157227	12.0259	11.9654	9.188	2.2179	60.08	4.09568	0.129204	-2.04636	1	0	0.0192868	-3.94833	26.5296	51.0483	95.9117	57.8299	4.05751	25.4179	3.23545	1	1.56092	1.52741	0.879353	1.01874	1.32639	1.04069	1.22558	4.28931	1.22558	36.01	158.715	5.06711	0	0	35.6667
Japan	2011	136622	11.825	7552000000000	29.6528	6230000000000	29.4604	48760.1	10.7947	2098.11	1974.97	111.26	233436	219735	12.3607	12.3002	8.931	2.18953	59.59	4.08749	1	0	1	0	0.0212322	-3.85224	27.7794	50.3261	103.317	60.4741	4.10222	26.9296	3.29323	1	1.56133	1.47255	0.995092	1.07939	1.31	1.07	1.24806	4.32891	1.24806	36.7683	157.674	5.06053	0	0	35.6667
Japan	2012	161991	11.9953	8532000000000	29.7748	6270000000000	29.4668	49145.3	10.8025	2098.11	1974.97	111.57	234086	220347	12.3634	12.303	8.852	2.18064	59.28	4.08227	0.0087202	-4.74211	1	0	0.020154	-3.90435	28.1353	50.0105	109.894	62.6798	4.13804	26.8545	3.29043	1	1.62655	1.41549	0.948443	1.14381	1.36	1.1	1.26572	4.38834	1.26572	37.2966	158.38	5.06499	0	0	35.6667
Japan	2013	189824	12.1539	9570000000000	29.8897	5210000000000	29.2816	40898.7	10.6189	2098.11	1974.97	108.56	227771	214403	12.3361	12.2756	8.774	2.17179	59.61	4.08782	0.204293	-1.5882	1	0	0.0231269	-3.76676	28.7721	49.8926	115.254	64.6397	4.16883	29.7039	3.39128	1	1.6556	1.61825	1.01914	1.11599	1.44	1.11	1.3265	4.55658	1.3265	38.8419	161.446	5.08417	0	0	35.6667
Japan	2014	254703	12.4479	10480000000000	29.9805	4900000000000	29.2203	38475.4	10.5578	2098.11	1974.97	98.97	207650	195463	12.2436	12.1831	8.696	2.16286	59.82	4.09134	0.403355	-0.907939	1.6863	0.522534	0.0260139	-3.64912	29.4838	49.5889	123.163	67.4119	4.21082	30.6803	3.42362	1	1.69485	1.81248	0.968597	1.14282	1.60148	1.03609	1.37605	4.72675	1.37605	40.2086	162.169	5.08864	0	0	35.6667
Japan	2015	303820	12.6242	11060000000000	30.0344	4440000000000	29.1217	34960.6	10.462	2098.11	1974.97	53.03	111263	104733	11.6197	11.5592	8.619	2.15397	59.99	4.09418	0.118162	-2.1357	2.1113	0.747303	0.0282114	-3.56803	30.3727	49.7758	125.452	68.5335	4.22732	28.6402	3.35481	1	1.5697	1.78417	1.06513	1.21774	1.51859	0.988055	1.35723	4.6538	1.35723	39.5248	160.698	5.07953	0	0	35.6667
Japan	2016	318401	12.6711	11230000000000	30.0496	5000000000000	29.2405	39400.7	10.5815	2098.11	1974.97	45.13	94687.7	89130.3	11.4583	11.3979	8.543	2.14511	60.45	4.10182	0.818482	-0.200304	0.419944	-0.867633	0.0270824	-3.60887	31.1557	50.1947	130.595	70.6485	4.25772	25.0372	3.22036	1	1.52497	1.82153	0.982944	1.42812	1.42109	0.983627	1.36038	4.67633	1.36038	39.7782	162.099	5.08821	0	0	35.6667
Japan	2017	319734	12.6752	12310000000000	30.1414	4930000000000	29.2264	38891.1	10.5685	2098.11	1974.97	54.71	114788	108050	11.6508	11.5904	8.465	2.13594	60.87	4.10874	0.38132	-0.964117	1	0	0.0375518	-3.28203	31.7895	50.1593	135.519	72.4892	4.28344	27.793	3.32478	1	1.52554	1.6199	1.11217	1.37655	1.57062	1.00369	1.36808	4.67452	1.36808	39.984	167.611	5.12165	0	0	35.6667
Japan	2018	349052	12.763	13890000000000	30.2622	5040000000000	29.2484	39808.2	10.5918	2098.11	1974.97	71.34	149679	140894	11.9162	11.8558	8.384	2.12633	61.88	4.1252	0.502083	-0.68899	0.0046289	-5.37544	0.0359547	-3.3255	32.6223	49.9408	141.407	74.6567	4.3129	29.5148	3.38489	1	1.42533	1.6746	1.04907	1.34297	1.53421	0.984493	1.33511	4.59008	1.33511	39.0499	167.189	5.11913	0	0	35.6667
Japan	2019	409805	12.9234	14280000000000	30.2899	5150000000000	29.27	40777.6	10.6159	2098.11	1974.97	64.28	134867	126951	11.812	11.7516	8.302	2.1165	62.36	4.13292	0.775579	-0.254145	0.640853	-0.444955	0.0889735	-2.41942	33.5034	49.4585	147.023	76.6617	4.3394	27.706	3.32165	1	1.4672	1.58632	1.03185	1.32707	1.53825	0.931342	1.31367	4.53604	1.31367	38.4512	173.946	5.15874	0	0	35.6667
Cambodia	2005	7684	8.9469	2286000000000	28.4578	6290000000	22.5622	474.111	6.16144	3351.09	2975.5	54.57	182869	162373	12.1165	11.9977	80.826	4.3923	80.99	4.39433	6.02538	1.79598	6.07668	1.80446	1.71985	0.542236	0.0075339	0.2484	8.00099	2.75231	1.01244	111.536	4.71435	1	-1.20975	-0.999323	-0.396175	-0.529147	-1.23394	-1.01734	-0.897611	-1.61033	-0.897611	-20.2521	8.97621	2.19458	0	0	11.5833
Cambodia	2006	10366	9.24629	2752000000000	28.6433	7270000000	22.707	539.75	6.29111	3351.09	2975.5	65.15	218323	193854	12.2937	12.1749	80.707	4.39083	81.42	4.39962	6.64242	1.89348	4.63111	1.5328	1.80687	0.591596	0.021517	0.190299	12.7741	4.32863	1.46525	116.336	4.75649	1	-1.25365	-0.966638	-0.347724	-0.612581	-1.23454	-0.931646	-0.89113	-1.61018	-0.89113	-20.2349	11.9923	2.48426	0	0	11.5833
Cambodia	2007	16811	9.72979	3550000000000	28.898	8640000000	22.8797	631.525	6.44814	3351.09	2975.5	72.44	242753	215545	12.3998	12.2809	80.587	4.38934	81.78	4.40403	10.0389	2.30647	6.51803	1.87457	2.24552	0.808937	0.0617692	0.274336	18.884	6.40669	1.85734	110.276	4.70299	1	-1.14504	-0.903799	-0.362985	-0.48194	-1.14224	-0.927987	-0.827332	-1.41562	-0.827332	-18.9291	18.2065	2.90178	0	0	11.5833
Cambodia	2008	39066	10.573	4594000000000	29.1558	10400000000	23.0651	745.609	6.6142	3351.09	2975.5	96.94	324855	288445	12.6911	12.5723	80.429	4.38737	82.17	4.40879	7.87468	2.06365	12.2538	2.50584	3.09984	1.13135	0.11952	0.310433	30.5175	10.3158	2.33368	108.347	4.68534	1	-1.23138	-0.988755	-0.300469	-0.446454	-1.1483	-0.971139	-0.847749	-1.48497	-0.847749	-19.5534	23.4592	3.15526	0	0	11.5833
Cambodia	2009	63326	11.0561	5102000000000	29.2607	10400000000	23.0651	738.055	6.60402	3351.09	2975.5	61.74	206896	183708	12.24	12.1211	80.07	4.3829	82.56	4.41353	8.92527	2.18889	2.50439	0.918043	2.86278	1.05179	0.212863	0.384572	44.4741	15.0238	2.70964	96.3867	4.56837	1	-1.17474	-0.945098	-0.56256	-0.485972	-1.11806	-0.913448	-0.866647	-1.49417	-0.866647	-19.9893	24.5937	3.20249	0	0	11.5833
Cambodia	2010	112977	11.6349	6087000000000	29.4372	11200000000	23.1392	785.503	6.66632	3351.09	2975.5	79.61	266780	236880	12.4942	12.3753	79.706	4.37834	85.23	4.44535	12.4914	2.52504	3.12059	1.13802	2.69596	0.991753	0.2492	2.5073	56.9497	19.9021	2.99082	106.153	4.66488	1	-1.24337	-0.942974	-0.500984	-0.475346	-1.1185	-0.927255	-0.868071	-1.50959	-0.868071	-20.0865	27.5579	3.31629	0	0	11.5833
Cambodia	2011	175744	12.0768	7552000000000	29.6528	12800000000	23.2727	882.276	6.7825	3351.09	2975.5	111.26	372842	331054	12.8289	12.71	79.337	4.3737	85.87	4.45283	11.9948	2.48448	3.36407	1.21315	3.05056	1.11533	0.151292	3.64476	94.6056	32.8006	3.49045	124.743	4.82626	1	-1.23873	-0.862739	-0.30442	-0.583629	-1.04	-0.91	-0.823253	-1.41471	-0.823253	-19.1593	28.2532	3.34121	0	0	11.5833
Cambodia	2012	231768	12.3535	8532000000000	29.7748	14100000000	23.3694	950.88	6.85739	3351.09	2975.5	111.57	373881	331977	12.8317	12.7128	78.963	4.36898	83.45	4.42425	14.1457	2.64941	1.44052	0.365003	2.29398	0.83029	0.201171	3.95438	129.259	44.4716	3.79485	136.526	4.91652	1	-1.07003	-0.815905	-0.103577	-0.341397	-0.98	-0.96	-0.711817	-1.11646	-0.711817	-16.6348	38.74	3.65687	0	0	11.5833
Cambodia	2013	284857	12.5597	9570000000000	29.8897	15200000000	23.4446	1013.42	6.92109	3351.09	2975.5	108.56	363794	323021	12.8043	12.6855	78.585	4.36418	80.76	4.39148	13.5833	2.60884	0.781388	-0.246684	1.90293	0.643393	0.217272	2.80136	134.86	45.9595	3.82776	106.521	4.66834	1	-1.05222	-0.906533	-0.136436	-0.338365	-1	-0.98	-0.735592	-1.17893	-0.735592	-17.2456	52.0145	3.95152	0	0	11.5833
Cambodia	2014	322228	12.683	10480000000000	29.9805	16700000000	23.5387	1093.5	6.99714	3351.09	2975.5	98.97	331657	294486	12.7119	12.593	78.201	4.35928	80.66	4.39024	11.0969	2.40667	2.6322	0.967818	2.54877	0.935611	0.432819	2.36378	133.896	45.5643	3.81912	105.001	4.65397	1	-1.13779	-0.689454	0.0231748	-0.423163	-0.955315	-1.10775	-0.715049	-1.13352	-0.715049	-16.8313	62.6627	4.13777	0	0	11.5833
Cambodia	2015	367586	12.8147	11060000000000	30.0344	18000000000	23.6136	1162.9	7.05868	3351.09	2975.5	53.03	177708	157791	12.0879	11.969	77.812	4.3543	80.33	4.38614	10.0987	2.3124	1.64367	0.496934	1.81769	0.597565	0.537991	1.65183	134.334	45.5079	3.81789	120.793	4.79407	1	-1.11815	-0.699692	0.0619423	-0.525049	-0.978532	-1.12261	-0.73035	-1.18489	-0.73035	-17.2462	74.3167	4.30834	0	0	11.5833
Cambodia	2016	436858	12.9874	11230000000000	30.0496	20000000000	23.719	1269.59	7.14645	3351.09	2975.5	45.13	151235	134284	11.9266	11.8077	77.418	4.34922	82.36	4.4111	12.3692	2.51521	3.46969	1.24407	1.84876	0.614517	0.619302	1.44144	126.317	42.7926	3.75636	112.106	4.71945	1	-1.27275	-0.694234	0.211038	-0.46522	-1.06389	-1.10539	-0.731742	-1.22398	-0.731742	-17.3562	81.6738	4.40273	0	0	11.5833
Cambodia	2017	544873	13.2083	12310000000000	30.1414	22200000000	23.8234	1385.26	7.23364	3351.09	2975.5	54.71	183338	162790	12.1191	12.0002	77.02	4.34407	82.25	4.40976	12.5718	2.53146	3.49142	1.25031	1.93972	0.662545	0.834715	0.830206	116.013	39.2259	3.66934	115.258	4.74717	1	-1.28983	-0.659631	0.091222	-0.501611	-1.05389	-1.15471	-0.761408	-1.28231	-0.761408	-18.1393	86.6521	4.4619	0	0	11.5833
Cambodia	2018	597368	13.3003	13890000000000	30.2622	24600000000	23.926	1512.13	7.32127	3351.09	2975.5	71.34	239067	212272	12.3845	12.2656	76.612	4.33875	82.16	4.40867	13.0745	2.57066	3.11182	1.13521	0.872104	-0.136847	1.02278	0.542512	119.492	40.3523	3.69765	122.861	4.81105	1	-1.31197	-0.560266	0.103042	-0.501622	-1.11207	-1.23666	-0.769925	-1.3019	-0.769925	-18.4212	99.5741	4.6009	0	0	11.5833
Cambodia	2019	646370	13.3791	14280000000000	30.2899	27100000000	24.0228	1643.12	7.40435	3351.09	2975.5	64.28	215408	191265	12.2803	12.1614	76.195	4.3333	82.04	4.40721	13.522	2.60432	3.23537	1.17414	0.683881	-0.379971	1.11836	0.34237	129.916	43.7923	3.77946	129.586	4.86434	1	-1.27986	-0.58005	-0.0894939	-0.568911	-0.935708	-1.2203	-0.779054	-1.28792	-0.779054	-18.715	114.194	4.7379	0	0	11.5833
Saudi Arabia	2005	5845	8.67334	2286000000000	28.4578	328000000000	26.5163	13791.5	9.5318	6605.19	7093.23	54.57	360445	387078	12.7951	12.8664	19.021	2.94554	50.5	3.92197	3.68305	1.30374	20.1496	3.00318	52.3262	3.9575	0.284672	16.1403	59.4729	25.2993	3.23078	73.1201	4.2921	1	-0.0974841	-0.374779	-0.243673	0.114249	-0.014788	-1.53632	-0.358799	0.0539534	-0.358799	-9.51402	35.4189	3.56725	0	0	24.65
Saudi Arabia	2006	27284	10.2141	2752000000000	28.6433	377000000000	26.6555	15384.7	9.64113	6605.19	7093.23	65.15	430328	462124	12.9723	13.0436	18.796	2.93364	50.55	3.92296	4.85359	1.57972	11.5724	2.44862	52.2624	3.95628	0.890576	16.1276	80.4137	32.4773	3.48054	74.5834	4.31192	1	-0.190362	-0.170044	-0.523608	-0.0447374	0.0186294	-1.78147	-0.448599	-0.127807	-0.448599	-11.9576	33.7246	3.51823	0	0	24.65
Saudi Arabia	2007	40403	10.6067	3550000000000	28.898	416000000000	26.754	16516.6	9.71212	6605.19	7093.23	72.44	478480	513834	13.0784	13.1497	18.573	2.92171	50.54	3.92277	5.84631	1.76581	8.4354	2.13244	48.5435	3.88246	2.47419	15.8668	112.767	43.7028	3.77741	77.7814	4.3539	1	-0.165161	-0.119132	-0.466703	0.018983	0.0772642	-1.70515	-0.393316	0.0178386	-0.393316	-10.5228	37.0716	3.61285	0	0	24.65
Saudi Arabia	2008	62068	11.036	4594000000000	29.1558	520000000000	26.9771	20078.3	9.90739	6605.19	7093.23	96.94	640307	687618	13.3697	13.441	18.351	2.90968	50.42	3.92039	7.59063	2.02691	17.6898	2.87299	55.5233	4.0168	4.0485	15.8371	139.058	52.9811	3.96994	82.4545	4.41225	1	-0.0084042	-0.0889558	-0.33717	0.12007	0.0746007	-1.72997	-0.328306	0.188618	-0.328306	-8.85673	37.6843	3.62924	0	0	24.65
Saudi Arabia	2009	71089	11.1717	5102000000000	29.2607	429000000000	26.7847	16113.1	9.68739	6605.19	7093.23	61.74	407804	437936	12.9185	12.9898	18.133	2.89773	50.29	3.91781	8.49635	2.13964	1	0	35.4631	3.56849	5.39881	15.6626	168.471	63.1775	4.14595	67.0863	4.20598	1	-0.0165912	-0.0964172	-0.491159	0.160721	0.0502953	-1.82226	-0.369236	0.107195	-0.369236	-9.88988	45.6298	3.82056	0	0	24.65
Saudi Arabia	2010	76056	11.2392	6087000000000	29.4372	528000000000	26.9924	19262.5	9.86592	6605.19	7093.23	79.61	525839	564692	13.1727	13.244	17.916	2.88569	51.27	3.93711	5.53432	1.71097	17.1913	2.8444	42.1513	3.74127	6.24182	15.1916	188.044	69.8258	4.246	67.7776	4.21623	1	0.0405708	-0.0070121	-0.226727	0.161231	0.155017	-1.78806	-0.277497	0.326487	-0.277497	-7.49031	39.1642	3.66776	0	0	24.65
Saudi Arabia	2011	88314	11.3887	7552000000000	29.6528	671000000000	27.232	23745.9	10.0752	6605.19	7093.23	111.26	734893	789193	13.5075	13.5788	17.698	2.87345	52.42	3.95929	2.42958	0.887718	15.5294	2.74273	51.1687	3.93513	6.90351	16.3904	191.031	71.4418	4.26888	73.9357	4.3032	1	-0.305001	-0.303029	-0.4648	0.0281195	0.05	-1.91	-0.484118	-0.231237	-0.484118	-13.1835	34.1007	3.52932	0	0	24.65
Saudi Arabia	2012	120586	11.7001	8532000000000	29.7748	736000000000	27.3245	25243.6	10.1363	6605.19	7093.23	111.57	736940	791392	13.5103	13.5815	17.48	2.86106	53.74	3.98416	1.65527	0.503964	4.01551	1.39017	49.0071	3.89196	8.7126	16.47	181.788	68.9901	4.23396	73.9148	4.30291	1	-0.0387366	0.0348835	-0.480688	0.103154	0.15	-1.87	-0.350231	0.169907	-0.350231	-9.56989	36.3392	3.5929	0	0	24.65
Saudi Arabia	2013	174706	12.0709	9570000000000	29.8897	747000000000	27.3393	24845.1	10.1204	6605.19	7093.23	108.56	717059	770041	13.4829	13.5542	17.26	2.84839	54.67	4.00132	1.18727	0.171654	1	0	45.7548	3.8233	8.7126	16.4372	176.707	67.2855	4.20894	72.8627	4.28858	1	-0.0203609	0.0729945	-0.431784	0.0827896	0.16	-1.88	-0.33606	0.204015	-0.33606	-9.18766	40.2187	3.69433	0	0	24.65
Saudi Arabia	2014	198743	12.1998	10480000000000	29.9805	756000000000	27.3513	24464.2	10.105	6605.19	7093.23	98.97	653715	702017	13.3904	13.4617	17.04	2.83556	55.19	4.01078	1.05927	0.057579	1	0	40.9476	3.71229	8.7126	16.4372	170.572	65.2405	4.17808	68.2576	4.22329	1	0.0874232	0.207411	-0.285845	-0.003618	0.132096	-1.88201	-0.290758	0.310781	-0.290758	-7.9526	44.2902	3.79076	0	0	24.65
Saudi Arabia	2015	243439	12.4026	11060000000000	30.0344	654000000000	27.2064	20627.9	9.9344	6605.19	7093.23	53.03	350273	376154	12.7665	12.8378	16.82	2.82257	56.05	4.02624	1.24429	0.218567	1	0	24.1071	3.18251	19.9748	11.8133	166.456	66.0815	4.19089	57.8089	4.05714	1	0.0522682	0.199655	-0.626399	0.0251311	0.117726	-1.8427	-0.345719	0.209898	-0.345719	-9.40576	55.9168	4.02386	0	0	24.65
Saudi Arabia	2016	260729	12.4712	11230000000000	30.0496	645000000000	27.1925	19878.8	9.89741	6605.19	7093.23	45.13	298092	320118	12.6052	12.6764	16.599	2.80934	56.32	4.03105	1.15555	0.144574	1	0	19.879	2.98966	19.7191	13.0651	147.742	60.1753	4.09726	50.1987	3.91599	1	0.230986	0.260996	-0.464828	0.0793312	0.337565	-1.72751	-0.213909	0.562667	-0.213909	-5.81674	58.1145	4.06242	0	0	24.65
Saudi Arabia	2017	203827	12.225	12310000000000	30.1414	689000000000	27.2585	20802.5	9.94283	6605.19	7093.23	54.71	361370	388071	12.7977	12.8689	16.378	2.79594	55.94	4.02428	0.206052	-1.57963	7.56583	2.02364	23.9305	3.17516	20.0999	14.0776	121.479	51.8855	3.94904	51.7515	3.94645	1	0.366114	0.258945	-0.637825	0.0007821	0.100903	-1.6913	-0.267063	0.430707	-0.267063	-7.27974	53.9733	3.98849	0	0	24.65
Saudi Arabia	2018	259456	12.4663	13890000000000	30.2622	787000000000	27.3915	23337	10.0578	6605.19	7093.23	71.34	471214	506031	13.0631	13.1344	16.156	2.78229	55.5	4.01638	0.539986	-0.616212	11.5085	2.44308	29.6625	3.38988	20.2413	15.9851	122.573	52.9332	3.96903	54.8539	4.00467	1	0.360562	0.321486	-0.622407	-0.0758674	0.141825	-1.69599	-0.261732	0.445549	-0.261732	-7.16922	53.9733	3.98849	0	0	24.65
Saudi Arabia	2019	252773	12.4402	14280000000000	30.2899	793000000000	27.3991	23139.8	10.0493	6605.19	7093.23	64.28	424581	455953	12.9589	13.0301	15.935	2.76852	55.88	4.02321	0.57538	-0.552724	0.486384	-0.720758	24.8063	3.2111	19.849	15.6936	120.515	52.0191	3.95161	52.3056	3.9571	1	0.275149	0.306174	-0.605891	-0.0681779	0.168532	-1.6597	-0.263986	0.43142	-0.263986	-7.23299	53.9733	3.98849	0	0	24.65
Thailand	2005	21918	9.99506	2286000000000	28.4578	189000000000	25.965	2894.06	7.97042	3303.89	2986.22	54.57	180293	162958	12.1023	12.0012	62.589	4.13659	72.53	4.284	4.33958	1.46778	5.09156	1.62758	2.57989	0.947748	0.849171	10.7537	46.5638	19.3889	2.9647	121.02	4.79596	1	-0.190597	0.396297	-0.86934	0.470956	0.0458365	-0.0982958	-0.0408572	0.960653	-0.0408572	-1.06086	106.362	4.66685	0	0	13.7333
Thailand	2006	23267	10.0548	2752000000000	28.6433	222000000000	26.1259	3369.54	8.12253	3303.89	2986.22	65.15	215248	194552	12.2795	12.1785	61.327	4.11622	72.11	4.27819	4.02126	1.39159	5.10421	1.63007	2.82085	1.03704	1.35772	10.7451	60.9693	24.3574	3.19284	116.566	4.75846	1	-0.384264	0.451717	-1.13041	0.243027	-0.0557727	-0.739194	-0.269149	0.404659	-0.269149	-7.03177	106.362	4.66685	0	0	13.7333
Thailand	2007	37862	10.5417	3550000000000	28.898	263000000000	26.2954	3973.02	8.28728	3303.89	2986.22	72.44	239334	216322	12.3856	12.2845	60.05	4.09518	72.7	4.28634	3.28357	1.18893	2.47334	0.905569	2.81833	1.03614	1.95422	10.6132	80.0428	30.8701	3.42979	111.748	4.71625	1	-0.369497	0.361483	-1.11144	0.142855	-0.118961	-0.562502	-0.276343	0.358345	-0.276343	-7.26657	106.362	4.66685	0	0	13.7333
Thailand	2008	43716	10.6855	4594000000000	29.1558	291000000000	26.3966	4379.66	8.38473	3303.89	2986.22	96.94	320279	289484	12.6769	12.5759	58.758	4.07343	72.78	4.28744	2.93825	1.07781	5.13378	1.63584	3.70762	1.31039	3.11554	11.1141	92.9449	35.7249	3.57585	122.52	4.80828	1	-0.407793	0.220506	-1.27144	0.210525	-0.140247	-0.529667	-0.319685	0.256084	-0.319685	-8.4386	105.76	4.66117	0	0	13.7333
Thailand	2009	44788	10.7097	5102000000000	29.2607	282000000000	26.3652	4213.01	8.34593	3303.89	2986.22	61.74	203982	184369	12.2258	12.1247	57.457	4.05104	72.86	4.28854	2.2759	0.822377	0.194772	-1.63593	2.60885	0.95891	3.92463	10.7751	98.6323	37.7773	3.63171	101.569	4.62074	1	-0.309705	0.267293	-1.42479	0.217966	-0.230187	-0.455884	-0.322551	0.268272	-0.322551	-8.5041	108.983	4.6912	0	0	13.7333
Thailand	2010	108000	11.5899	6087000000000	29.4372	341000000000	26.5551	5076.34	8.53235	3303.89	2986.22	79.61	263023	237733	12.48	12.3789	56.144	4.02792	71.71	4.27263	4.32321	1.464	4.08099	1.40634	2.6841	0.987347	4.83942	10.1721	106.743	40.585	3.7034	110.297	4.70317	1	-0.333946	0.187649	-1.44279	0.173715	-0.204688	-0.495822	-0.352647	0.187418	-0.352647	-9.36458	115.748	4.75141	0	0	13.7333
Thailand	2011	130726	11.7809	7552000000000	29.6528	371000000000	26.6395	5492.12	8.61107	3303.89	2986.22	111.26	367591	332247	12.8147	12.7136	55.302	4.01281	73.24	4.29374	0.667087	-0.404835	3.7431	1.31991	3.24951	1.1785	5.7688	9.86546	114.708	43.4474	3.77155	121.721	4.80173	1	-0.323436	0.205803	-1.13353	0.201636	-0.2	-0.41	-0.276589	0.342314	-0.276589	-7.36817	130.673	4.8727	0	0	13.7333
Thailand	2012	212693	12.2676	8532000000000	29.7748	398000000000	26.7097	5860.58	8.676	3303.89	2986.22	111.57	368615	333173	12.8175	12.7164	54.555	3.99921	72.77	4.2873	3.24457	1.17698	1.90914	0.646655	3.11188	1.13523	6.66166	9.40062	125.32	47.1274	3.85286	120.29	4.7899	1	-0.366224	0.224576	-1.21663	0.243573	-0.15	-0.32	-0.264118	0.386374	-0.264118	-7.05451	136.231	4.91435	0	0	13.7333
Thailand	2013	247243	12.4181	9570000000000	29.8897	420000000000	26.7635	6168.26	8.72717	3303.89	2986.22	108.56	358670	324184	12.7902	12.6891	53.807	3.9854	70.69	4.2583	3.79127	1.3327	1.77875	0.575909	2.7335	1.00558	7.6191	8.887	137.72	51.4089	3.93981	113.936	4.73564	1	-0.343423	0.247892	-1.31168	0.226504	-0.12	-0.43	-0.288452	0.346469	-0.288452	-7.71998	142.363	4.95838	0	0	13.7333
Thailand	2014	307947	12.6377	10480000000000	29.9805	407000000000	26.7321	5951.88	8.69146	3303.89	2986.22	98.97	326986	295546	12.6977	12.5966	53.057	3.97137	69.68	4.24391	1.22145	0.20004	1.44146	0.36566	2.84291	1.04483	7.94871	8.314	141.873	52.7118	3.96484	111.752	4.71628	1	-0.450229	0.337657	-0.906386	0.273264	-0.191461	-0.874783	-0.30199	0.273826	-0.30199	-8.07281	145.564	4.98062	0	0	13.7333
Thailand	2015	344012	12.7484	11060000000000	30.0344	401000000000	26.7172	5840.05	8.6725	3303.89	2986.22	53.03	175205	158359	12.0737	11.9726	52.306	3.95711	69.05	4.23483	2.22468	0.799615	0.722113	-0.325573	2.08841	0.736405	9.06504	7.72617	149.811	55.5341	4.017	103.904	4.64347	1	-0.493406	0.349844	-0.994429	0.292019	-0.147792	-0.969105	-0.327145	0.227958	-0.327145	-8.74041	149.373	5.00645	0	0	13.7333
Thailand	2016	453348	13.0244	11230000000000	30.0496	413000000000	26.7467	5993.31	8.6984	3303.89	2986.22	45.13	149105	134768	11.9124	11.8113	51.552	3.94259	68.07	4.22054	0.843365	-0.170356	2.63617	0.969326	1.59524	0.467026	10.4667	6.82313	173.506	63.5984	4.15259	99.0855	4.59598	1	-0.388868	0.341752	-0.988581	0.16807	-0.0049648	-1.02313	-0.315954	0.270936	-0.315954	-8.45073	146.224	4.98514	0	0	13.7333
Thailand	2017	535847	13.1916	12310000000000	30.1414	456000000000	26.8458	6593.82	8.79389	3303.89	2986.22	54.71	180756	163376	12.1049	12.0038	50.8	3.9279	67.29	4.20901	1.8155	0.596362	1.89994	0.641825	1.75364	0.561694	11.8596	14.3838	175.596	67.28	4.20886	100.394	4.6091	1	-0.388147	0.382022	-0.752845	0.141059	0.0373115	-1.04553	-0.271022	0.361429	-0.271022	-7.2758	144.64	4.97425	0	0	13.7333
Thailand	2018	594670	13.2958	13890000000000	30.2622	507000000000	26.9518	7296.88	8.8952	3303.89	2986.22	71.34	235700	213037	12.3703	12.2692	50.051	3.91304	67.59	4.21346	2.60285	0.956607	1.43225	0.359246	2.15518	0.767875	13.2352	8.72697	180.183	67.3816	4.21037	98.9236	4.59435	1	-0.396843	0.34788	-0.799672	0.102372	0.0227488	-1.02246	-0.290995	0.308476	-0.290995	-7.84283	144.13	4.97072	0	0	13.7333
Thailand	2019	718585	13.485	14280000000000	30.2899	544000000000	27.0222	7817.01	8.96406	3303.89	2986.22	64.28	212374	191954	12.2661	12.165	49.308	3.89809	66.74	4.2008	0.884982	-0.122188	0.946249	-0.0552495	1.63189	0.489736	14.5188	7.77731	186.159	69.4849	4.24111	88.6572	4.48478	1	-0.411374	0.356567	-0.483683	0.116498	0.103169	-0.846808	-0.194272	0.514912	-0.194272	-5.24966	143.293	4.96489	0	0	13.7333
Kuwait	2005	123	4.81218	2286000000000	28.4578	80800000000	25.1152	35591	10.4798	6225.54	6405.12	54.57	339728	349528	12.7359	12.7643	66.95	4.20395	66.95	4.20395	0.28949	-1.23963	21.771	3.08058	56.0077	4.02549	1.10122	22.2362	60.8794	28.0723	3.33478	75.0879	4.31866	1	0.507472	0.174501	0.250893	0.473385	0.53681	-0.483525	0.243256	1.64179	0.243256	6.10944	50.9327	3.9305	0	0	29.3333
Kuwait	2006	631	6.44731	2752000000000	28.6433	102000000000	25.3482	42781.6	10.6639	6225.54	6405.12	65.15	405594	417294	12.9131	12.9415	66.62	4.199	66.62	4.199	0.119455	-2.12481	16.1764	2.78355	53.33	3.9765	1.26387	21.7798	49.694	24.2459	3.18825	72.1416	4.27863	1	0.433033	0.287202	0.41109	0.295331	0.538474	-0.581767	0.23056	1.58424	0.23056	5.8443	49.9541	3.91111	0	0	29.3333
Kuwait	2007	51	3.93183	3550000000000	28.898	115000000000	25.4682	45782.2	10.7316	6225.54	6405.12	72.44	450978	463987	13.0192	13.0476	66.62	4.199	66.62	4.199	0.0972924	-2.33003	4.30736	1.46033	49.2724	3.89736	1.39775	21.4942	56.9642	26.6187	3.28162	73.3193	4.29482	1	0.370586	0.0996809	0.620397	0.259469	0.604888	-0.545193	0.234971	1.55243	0.234971	5.9843	59.5794	4.08731	0	0	29.3333
Kuwait	2008	296	5.69036	4594000000000	29.1558	147000000000	25.7137	55494.9	10.924	6225.54	6405.12	96.94	603504	620913	13.3105	13.3389	67.07	4.20574	67.07	4.20574	1	0	18.6629	2.92654	54.2194	3.99304	1.50602	19.577	56.4724	25.8518	3.25238	76.1877	4.3332	1	0.420186	-0.0072513	0.50161	0.174522	0.58817	-0.543381	0.188976	1.43926	0.188976	4.85927	57.2649	4.04769	0	0	29.3333
Kuwait	2009	588	6.37673	5102000000000	29.2607	106000000000	25.3867	37561.7	10.5337	6225.54	6405.12	61.74	384365	395452	12.8593	12.8878	68.26	4.22332	68.26	4.22332	1.05092	0.049666	1	0	40.2472	3.69504	1.59515	18.7341	92.8171	37.7155	3.63007	69.7412	4.24479	1	0.309361	0.202237	0.352784	0.153575	0.586304	-0.484646	0.186603	1.45501	0.186603	4.73723	79.0719	4.37036	0	0	29.3333
Kuwait	2010	5087	8.53444	6087000000000	29.4372	115000000000	25.4682	38577.5	10.5604	6225.54	6405.12	79.61	495616	509912	13.1136	13.142	69.31	4.23859	69.31	4.23859	1.13034	0.122515	11.1034	2.40725	49.3375	3.89868	1.53749	17.3609	132.998	50.6321	3.92459	80.2751	4.38546	1	0.302327	0.168525	0.451989	0.159951	0.591742	-0.524436	0.191683	1.45487	0.191683	4.88182	74.6392	4.31267	0	0	29.3333
Kuwait	2011	9286	9.13626	7552000000000	29.6528	154000000000	25.7602	48631.8	10.792	6225.54	6405.12	111.26	692654	712634	13.4483	13.4767	69.87	4.24664	69.87	4.24664	2.11534	0.749217	17.2583	2.8483	58.9828	4.07725	1.48356	16.2464	155.747	57.8257	4.05743	82.5563	4.41348	1	0.0862891	0.0245403	0.311103	0.0832637	0.55	-0.56	0.0825326	1.16014	0.0825326	2.12606	60.7902	4.10743	0	0	29.3333
Kuwait	2012	8284	9.02208	8532000000000	29.7748	174000000000	25.8823	51979.1	10.8586	6225.54	6405.12	111.57	694584	714620	13.4511	13.4795	70.46	4.25505	70.46	4.25505	1.65025	0.500924	7.45919	2.00945	54.8502	4.00461	1.40347	15.2291	152.291	56.3079	4.03083	83.9724	4.43049	1	-0.190554	-0.0703986	0.203606	-0.0365543	0.37	-0.64	-0.0606501	0.759394	-0.0606501	-1.56977	55.7433	4.02076	0	0	29.3333
Kuwait	2013	8939	9.09818	9570000000000	29.8897	174000000000	25.8823	49388.1	10.8075	6225.54	6405.12	108.56	675845	695340	13.4237	13.4522	71.22	4.26577	71.22	4.26577	0.823163	-0.194601	0.222868	-1.50118	52.9618	3.96957	1.33281	14.4057	181.773	65.8372	4.18718	82.9134	4.4178	1	-0.188226	-0.0708443	0.166056	-0.0714554	0.37	-0.66	-0.075745	0.724479	-0.075745	-1.96046	59.752	4.0902	0	0	29.3333
Kuwait	2014	34591	10.4513	10480000000000	29.9805	163000000000	25.817	44062.3	10.6934	6225.54	6405.12	98.97	616142	633915	13.3312	13.3597	71.93	4.27569	71.93	4.27569	0.298716	-1.20826	1	0	50.9436	3.93072	1.30048	13.3841	205.91	73.5314	4.29771	81.8612	4.40502	1	-0.240257	-0.148788	0.149006	-0.145351	0.0224011	-0.65746	-0.170075	0.438883	-0.170075	-4.39082	67.6408	4.21421	0	0	29.3333
Kuwait	2015	54362	10.9034	11060000000000	30.0344	115000000000	25.4682	29869.5	10.3046	6225.54	6405.12	53.03	330141	339664	12.7073	12.7357	72.56	4.28441	72.56	4.28441	0.248454	-1.3925	1	0	37.0552	3.61241	1.43394	12.5144	199.832	71.2601	4.26634	74.2664	4.30766	1	-0.225034	-0.0334881	-0.21342	-0.173127	0.0009841	-0.663664	-0.217958	0.369376	-0.217958	-5.551	98.5108	4.59017	0	0	29.3333
Kuwait	2016	57810	10.9649	11230000000000	30.0496	109000000000	25.4146	27653.2	10.2275	6225.54	6405.12	45.13	280959	289063	12.546	12.5744	72.76	4.28717	72.76	4.28717	0.266887	-1.32093	1	0	32.1049	3.46901	2.56238	13.4761	193.571	69.8699	4.24663	70.4608	4.25506	1	-0.268098	-0.163734	-0.0496832	-0.073882	0.0278456	-0.62891	-0.192744	0.407259	-0.192744	-4.8985	105.187	4.65574	0	0	29.3333
Kuwait	2017	93623	11.447	12310000000000	30.1414	121000000000	25.5191	29759.5	10.3009	6225.54	6405.12	54.71	340600	350424	12.7385	12.7669	73.32	4.29483	73.32	4.29483	0.0936248	-2.36846	16.2311	2.78693	36.6037	3.60015	2.90227	13.3646	176.002	64.0898	4.16028	73.3907	4.2958	1	-0.329704	-0.175201	-0.0458655	-0.0605019	0.103409	-0.607054	-0.18582	0.425863	-0.18582	-4.74194	98.6991	4.59208	0	0	29.3333
Kuwait	2018	109184	11.6008	13890000000000	30.2622	138000000000	25.6505	33399.1	10.4163	6225.54	6405.12	71.34	444130	456942	13.0039	13.0323	73.51	4.29742	73.51	4.29742	1	0	12.5835	2.53239	44.6635	3.79916	2.50938	12.4608	171.605	62.1918	4.13022	78.0143	4.35689	1	-0.288238	-0.0900602	0.101598	0.0255093	0.210846	-0.610379	-0.108454	0.629422	-0.108454	-2.7819	90.9191	4.50997	0	0	29.3333
Kuwait	2019	83451	11.332	14280000000000	30.2899	136000000000	25.6359	32373.2	10.3851	6225.54	6405.12	64.28	400178	411721	12.8997	12.9281	73.6	4.29865	73.6	4.29865	0.378583	-0.97132	1	0	42.6563	3.75318	2.01078	13.8686	174.159	63.3462	4.14862	71.9966	4.27662	1	-0.132192	0.0182124	0.19264	0.06495	0.215661	-0.655255	-0.0493306	0.793363	-0.0493306	-1.26464	90.9191	4.50997	0	0	29.3333
Jordan	2005	1747	7.46566	2286000000000	28.4578	12600000000	23.257	2183.39	7.68864	7061.99	7297.47	54.57	385373	398223	12.862	12.8948	20.515	3.02116	40.89	3.71089	15.7641	2.75773	2.0066	0.696442	0.100202	-2.30056	0.408472	10.8921	54.4207	21.9071	3.08681	117.566	4.767	0	0.256805	0.0282044	-0.133758	0.0972653	0.325274	-0.514288	0.00991707	1.02331	0	0.230641	88.0942	4.47841	0	0	31.95
Jordan	2006	1106	7.00851	2752000000000	28.6433	15100000000	23.438	2513.03	7.82924	7061.99	7297.47	65.15	460089	475430	13.0392	13.072	19.03	2.94602	40.65	3.705	23.5374	3.15859	10.652	2.36575	0.454123	-0.789388	0.811511	10.2478	72.4872	27.8488	3.32679	111.258	4.71185	0	0.259316	0.202514	-0.763257	0.330412	0.332674	-0.717005	-0.0592245	0.965338	0	-1.3881	91.7689	4.51927	0	0	31.95
Jordan	2007	1195	7.0859	3550000000000	28.898	17100000000	23.5623	2735.38	7.91403	7061.99	7297.47	72.44	511570	528629	13.1452	13.178	17.629	2.86955	42.01	3.73791	15.3247	2.72947	5.0502	1.61943	0.763798	-0.269452	1.41989	8.93645	76.2818	28.8794	3.36313	113.415	4.73106	0	0.264059	0.226626	-0.299699	0.305014	0.38737	-0.676781	0.0344316	1.14851	0	0.81129	91.6313	4.51777	0	0	31.95
Jordan	2008	1032	6.93925	4594000000000	29.1558	22700000000	23.8456	3455.77	8.1478	7061.99	7297.47	96.94	684589	707417	13.4366	13.4694	16.308	2.79166	41.72	3.73098	12.4759	2.5238	23.6098	3.16166	5.64798	1.7313	2.22433	7.91568	81.043	30.3943	3.41426	110.042	4.70086	0	0.356088	0.228669	-0.369226	0.316555	0.411545	-0.737369	0.034377	1.17017	0	0.819742	78.4346	4.36226	0	0	31.95
Jordan	2009	1054	6.96035	5102000000000	29.2607	24500000000	23.9219	3559.69	8.17743	7061.99	7297.47	61.74	436007	450546	12.9854	13.0182	15.072	2.71284	42.53	3.75021	9.83418	2.28586	3.1616	1.15108	3.87114	1.35355	3.45259	7.27142	87.2499	32.658	3.48609	83.9967	4.43078	0	0.158885	0.235816	-0.354287	0.273881	0.250783	-0.784595	-0.0365862	0.956825	0	-0.875214	73.3198	4.29483	0	0	31.95
Jordan	2010	1263	7.14125	6087000000000	29.4372	27100000000	24.0228	3736.65	8.22594	7061.99	7297.47	79.61	562205	580952	13.2396	13.2724	13.912	2.63275	41.79	3.73266	6.22248	1.82817	8.07746	2.08908	1.66413	0.509303	4.03876	6.68631	91.1653	33.9634	3.52528	83.2614	4.42199	0	0.0412095	0.103582	-0.312493	0.226069	0.192989	-0.799326	-0.0913281	0.785265	0	-2.19396	71.2548	4.26626	0	0	31.95
Jordan	2011	1281	7.1554	7552000000000	29.6528	29500000000	24.1077	3852.89	8.25658	7061.99	7297.47	111.26	785717	811917	13.5744	13.6072	12.828	2.55163	41.14	3.71698	5.03336	1.61609	5.91051	1.77673	3.32772	1.20229	3.87078	6.07331	97.6473	35.8638	3.57973	91.2338	4.51343	0	0.101065	0.088175	-0.513562	0.29543	0.24	-0.8	-0.0981486	0.806112	0	-2.36613	71.826	4.27425	0	0	31.95
Jordan	2012	2254	7.72046	8532000000000	29.7748	31600000000	24.1764	3910.35	8.27138	7061.99	7297.47	111.57	787906	814179	13.5771	13.6099	11.815	2.46937	40.28	3.69586	4.89481	1.58817	4.60682	1.52754	2.91841	1.07104	3.71193	5.37007	111.054	40.0454	3.69001	90.5307	4.50569	0	0.0719962	-0.011373	-0.523978	0.193677	0.37	-0.73	-0.104946	0.783199	0	-2.53722	71.289	4.26674	0	0	31.95
Jordan	2013	2343	7.75919	9570000000000	29.8897	34500000000	24.2642	4044.43	8.3051	7061.99	7297.47	108.56	766649	792214	13.5498	13.5826	10.875	2.38647	39.25	3.66995	5.64977	1.73162	6.14362	1.81541	1.28551	0.251158	3.85471	4.44197	121.07	43.1224	3.76404	85.5303	4.44887	0	0.068002	-0.0490889	-0.606315	0.135905	0.39	-0.81	-0.14525	0.689545	0	-3.52437	70.5272	4.256	0	0	31.95
Jordan	2014	3098	8.03851	10480000000000	29.9805	36800000000	24.3288	4131.45	8.32638	7061.99	7297.47	98.97	698925	722231	13.4573	13.4901	10	2.30259	39.26	3.67021	5.91205	1.77699	3.44532	1.23702	1.20261	0.184494	3.94427	4.21	124.371	44.175	3.78816	84.9851	4.44248	0	0.135783	0.116503	-0.540026	0.076422	0.464131	-0.753646	-0.083472	0.856547	0	-2.03077	66.6639	4.19966	0	0	31.95
Jordan	2015	3255	8.08795	11060000000000	30.0344	38600000000	24.3765	4164.11	8.33426	7061.99	7297.47	53.03	374497	386985	12.8333	12.8661	9.744	2.27665	39.29	3.67097	4.1472	1.42243	2.16975	0.774613	1.40004	0.336498	3.3424	3.98138	148.9	52.0747	3.95268	73.3615	4.2954	0	0.260259	0.122212	-0.605779	0.0833356	0.439326	-0.769385	-0.0783386	0.886879	0	-1.90962	66.7112	4.20037	0	0	31.95
Jordan	2016	3949	8.28122	11230000000000	30.0496	39900000000	24.4096	4175.36	8.33695	7061.99	7297.47	45.13	318708	329335	12.672	12.7048	9.494	2.25066	39.36	3.67275	3.89285	1.35914	1.36201	0.308959	1.12286	0.11588	3.11194	4.22964	102.765	36.7021	3.60283	67.3635	4.2101	0	0.265373	0.133544	-0.492398	0.0516795	0.304252	-0.711113	-0.0747773	0.865357	0	-1.82529	70.9531	4.26202	0	0	31.95
Jordan	2017	6440	8.77028	12310000000000	30.1414	41400000000	24.4465	4231.52	8.35032	7061.99	7297.47	54.71	386361	399245	12.8645	12.8973	9.253	2.22495	39.41	3.67402	4.90164	1.58957	1.67908	0.518244	0.869333	-0.140028	3.39189	3.6502	99.1564	35.3995	3.5667	67.6399	4.2142	0	0.249535	0.0935696	-0.451625	0.0671736	0.298594	-0.721013	-0.0772943	0.850465	0	-1.88958	74.8518	4.31551	0	0	31.95
Jordan	2018	14198	9.56086	13890000000000	30.2622	42900000000	24.4821	4308.15	8.36826	7061.99	7297.47	71.34	503802	520602	13.1299	13.1627	9.021	2.19956	39.45	3.67503	2.22428	0.799432	1.71113	0.537153	0.718265	-0.330917	4.00987	3.7043	87.6215	31.7786	3.45879	65.359	4.1799	0	0.150563	0.114904	-0.388833	0.0274591	0.231889	-0.723809	-0.097971	0.7749	0	-2.39854	76.394	4.3359	0	0	31.95
Jordan	2019	31173	10.3473	14280000000000	30.2899	44500000000	24.5188	4405.49	8.39061	7061.99	7297.47	64.28	453945	469082	13.0257	13.0585	8.797	2.17441	39.48	3.67579	1.85492	0.617842	1.67063	0.513198	0.0348862	-3.35566	4.5289	3.51958	77.0046	28.351	3.34466	61.7645	4.12333	0	0.108293	0.098672	-0.261968	0.034222	0.144242	-0.69459	-0.0951882	0.752202	0	-2.3339	76.9	4.34251	0	0	31.95
Myanmar	2005	3227.84	8.07957	2286000000000	28.4578	10600000000	23.0841	216.003	5.37529	3234.08	2887.05	54.57	176484	157547	12.081	11.9675	72.054	4.27742	69.95	4.24778	2.22167	0.798261	19.1635	2.95301	12.8993	2.55717	0.0004964	1.02948	0.262922	0.430966	-0.841725	53.758	3.98449	1	-1.53721	-1.52645	-0.903266	-2.12072	-1.73173	-2.16621	-1.66426	-3.66385	-1.66426	-38.418	4.65706	1.53838	0	1	16.7833
Myanmar	2006	16312	9.69966	2752000000000	28.6433	14600000000	23.4043	295.638	5.68914	3234.08	2887.05	65.15	210700	188092	12.2582	12.1447	71.868	4.27483	69.38	4.2396	1.89233	0.63781	21.3005	3.05873	13.4779	2.60106	0.0080343	1.15878	0.434502	0.533774	-0.627783	48.5548	3.88269	1	-1.65795	-1.45345	-0.852521	-2.19041	-1.53338	-2.23327	-1.6535	-3.62985	-1.6535	-38.6989	3.87714	1.3551	0	1	16.7833
Myanmar	2007	26177	10.1726	3550000000000	28.898	25400000000	23.958	512.58	6.23946	3234.08	2887.05	72.44	234277	209138	12.3643	12.2508	71.681	4.27223	68.85	4.23193	2.79113	1.02644	23.6439	3.16311	11.8791	2.47478	0.0130306	0.93526	0.49906	0.48245	-0.728877	37.3501	3.62034	1	-1.62511	-1.48054	-1.06448	-2.26762	-1.54775	-2.21349	-1.69983	-3.72743	-1.69983	-40.7246	3.42374	1.23073	0	1	16.7833
Myanmar	2008	49971	10.8192	4594000000000	29.1558	31800000000	24.1827	637.522	6.45759	3234.08	2887.05	96.94	313512	279871	12.6556	12.5421	71.493	4.2696	68.38	4.22508	2.71394	0.998401	13.6187	2.61144	10.243	2.32659	0.0200182	1.01031	0.735811	0.588714	-0.529815	34.9908	3.55508	1	-1.61643	-1.53075	-1.0927	-2.2136	-1.54182	-2.20798	-1.70055	-3.72481	-1.70055	-41.1238	3.1211	1.13819	0	1	16.7833
Myanmar	2009	92988	11.4402	5102000000000	29.2607	42200000000	24.4657	840.074	6.73349	3234.08	2887.05	61.74	199672	178247	12.2044	12.0909	71.305	4.26697	67.89	4.21789	2.55595	0.938426	4.8786	1.58486	7.37439	1.99801	0.0462484	0.884103	0.999008	0.64312	-0.441424	26.0814	3.26122	1	-1.66042	-1.61405	-1.29421	-2.23668	-1.53192	-2.17256	-1.75164	-3.8408	-1.75164	-42.8551	3.47218	1.24478	0	1	16.7833
Myanmar	2010	194675	12.1791	6087000000000	29.4372	51500000000	24.6648	1018.13	6.92572	3234.08	2887.05	79.61	257465	229838	12.4586	12.3451	71.115	4.2643	67.42	4.21094	1.74915	0.559131	7.04321	1.95206	5.8726	1.7703	0.045355	0.974913	1.17389	0.731387	-0.312812	26.0509	3.26005	1	-1.67334	-1.61781	-1.28593	-2.24437	-1.5477	-2.0674	-1.73942	-3.81852	-1.73942	-42.9026	4.76695	1.56171	0	1	16.7833
Myanmar	2011	218152	12.2929	7552000000000	29.6528	54100000000	24.7141	1061.92	6.96784	3234.08	2887.05	111.26	359824	321214	12.7934	12.6799	70.925	4.26162	67.12	4.20648	4.65356	1.53763	10.2546	2.32772	6.79569	1.91629	0.0429452	1.02737	2.43892	1.16975	0.156786	33.7168	3.518	1	-1.58677	-1.59678	-1.1111	-2.10242	-1.44	-1.85	-1.61451	-3.50436	-1.61451	-39.9012	6.74676	1.90906	0	1	16.7833
Myanmar	2012	309372	12.6423	8532000000000	29.7748	53300000000	24.6992	1035.8	6.94293	3234.08	2887.05	111.57	360826	322109	12.7962	12.6826	70.734	4.25893	66.75	4.20095	2.50468	0.918161	3.1301	1.14106	6.19739	1.82413	0.0429452	1.01962	7.25413	2.77223	1.01965	33.9464	3.52478	1	-1.06326	-1.48144	-0.943675	-1.83462	-1.35	-1.62	-1.38217	-2.86884	-1.38217	-34.1384	9.31027	2.23112	0	1	16.7833
Myanmar	2013	356968	12.7854	9570000000000	29.8897	58200000000	24.7872	1121.94	7.02282	3234.08	2887.05	108.56	351092	313419	12.7688	12.6553	70.543	4.25622	66.34	4.19479	3.87552	1.35468	4.37807	1.47661	6.18493	1.82212	0.0429452	1.03141	13.1766	4.75031	1.55821	40.01	3.68913	1	-0.999891	-1.49758	-1.14037	-1.49447	-1.23	-1.46	-1.30372	-2.61349	-1.30372	-32.3155	12.8385	2.55245	0	1	16.7833
Myanmar	2014	392557	12.8804	10480000000000	29.9805	59600000000	24.8109	1140.77	7.03946	3234.08	2887.05	98.97	320077	285732	12.6763	12.5628	70.35	4.25348	65.93	4.18859	3.64689	1.29388	4.17353	1.42876	7.79066	2.05293	0.0429452	1.00762	55.5258	18.8588	2.93698	46.8006	3.8459	1	-0.882172	-1.27996	-1.08758	-1.38031	-1.18577	-1.34399	-1.1933	-2.30722	-1.1933	-29.6068	15.5616	2.74481	0	1	16.7833
Myanmar	2015	425873	12.9619	11060000000000	30.0344	60300000000	24.8226	1144.47	7.0427	3234.08	2887.05	53.03	171503	153101	12.0524	11.9389	70.142	4.25052	65.55	4.18281	6.77346	1.91301	6.28738	1.83854	6.48149	1.86895	0.0624915	0.977435	77.8154	26.2851	3.269	46.9617	3.84933	1	-0.836278	-1.23881	-1.16507	-1.22247	-1.23659	-1.21898	-1.15303	-2.18804	-1.15303	-28.6213	17.7482	2.87628	0	1	16.7833
Myanmar	2016	462042	13.0434	11230000000000	30.0496	61400000000	24.8407	1158.43	7.05483	3234.08	2887.05	45.13	145954	130293	11.891	11.7775	69.918	4.24732	63.85	4.15654	5.33463	1.67422	5.3729	1.68137	5.80811	1.75925	0.169075	0.969711	95.3647	32.1678	3.47097	44.8109	3.80245	1	-0.62101	-0.976357	-0.80462	-0.868316	-0.887184	-0.796773	-0.82571	-1.32647	-0.82571	-20.5112	21.2055	3.05426	0	1	16.7833
Myanmar	2017	552453	13.2221	12310000000000	30.1414	67100000000	24.9294	1257.8	7.13712	3234.08	2887.05	54.71	176936	157951	12.0835	11.97	69.678	4.24388	62.19	4.13019	7.1551	1.96783	5.44566	1.69482	6.82122	1.92004	0.208995	1.04175	89.8172	30.356	3.41299	49.3442	3.89882	1	-0.565286	-1.04662	-1.08484	-0.829882	-0.944018	-0.864672	-0.88922	-1.45319	-0.88922	-22.1678	23.6448	3.16314	0	1	16.7833
Myanmar	2018	468006	13.0562	13890000000000	30.2622	68700000000	24.953	1279.09	7.1539	3234.08	2887.05	71.34	230719	205963	12.349	12.2354	69.421	4.24019	62.44	4.13421	2.57388	0.945413	6.26522	1.83501	6.43939	1.86243	0.240279	0.9698	113.844	38.3515	3.64679	52.4893	3.96061	1	-0.580748	-1.06539	-1.26885	-0.748033	-1.03303	-0.905172	-0.933537	-1.54643	-0.933537	-23.2946	24.9608	3.21731	0	1	16.7833
Myanmar	2019	413445	12.9323	14280000000000	30.2899	79800000000	25.1028	1477.36	7.29801	3234.08	2887.05	64.28	207887	185580	12.2447	12.1312	69.148	4.23625	60.41	4.10115	2.17372	0.776439	6.58527	1.88483	4.72866	1.55364	0.240279	0.9698	113.844	38.3515	3.64679	46.0008	3.82866	1	-0.614939	-1.14944	-1.32807	-0.760789	-1.06303	-0.857259	-0.962255	-1.62655	-0.962255	-24.1553	26.2976	3.26948	0	1	16.7833
Laos	2005	3287	8.09773	2286000000000	28.4578	2740000000	21.7312	475.611	6.1646	2778.65	2440.46	54.57	151631	133176	11.9292	11.7994	72.814	4.28791	78.81	4.36704	1.01332	0.0132331	8.64032	2.15644	6.46324	1.86613	0.0054593	1.57878	11.4319	4.33872	1.46758	52.4573	3.96	1	-1.30248	-1.20807	-0.492891	-1.32543	-1.17913	-1.65545	-1.19391	-2.39458	-1.19391	-25.9451	7.35478	1.99535	1	1	17.9833
Laos	2006	9607	9.17025	2752000000000	28.6433	3450000000	21.9616	590.633	6.38119	2778.65	2440.46	65.15	181029	158996	12.1064	11.9766	72.252	4.28016	78.62	4.36463	5.42476	1.69097	10.8051	2.38002	13.2868	2.58677	0.0126752	1.57629	17.2691	6.28602	1.83833	56.2429	4.02968	1	-1.31459	-0.977025	-0.0855829	-1.27054	-1.01524	-1.73278	-1.06596	-2.08237	-1.06596	-23.4102	5.87385	1.77051	1	1	17.9833
Laos	2007	30222	10.3163	3550000000000	28.898	4220000000	22.1631	710.345	6.56575	2778.65	2440.46	72.44	201286	176787	12.2125	12.0827	71.684	4.27227	78.44	4.36233	7.66097	2.03614	7.43829	2.00664	13.216	2.58143	0.0190918	1.5951	24.8683	8.8275	2.17787	47.1233	3.85277	1	-1.26978	-0.898874	-0.17578	-1.17682	-0.957012	-1.7185	-1.03279	-1.96614	-1.03279	-22.8899	6.54326	1.87844	1	1	17.9833
Laos	2008	30519	10.3261	4594000000000	29.1558	5440000000	22.417	900.322	6.80275	2778.65	2440.46	96.94	269363	236578	12.5038	12.374	71.107	4.26419	78.28	4.36029	4.18394	1.43125	8.86345	2.18194	13.0259	2.56694	0.0478945	2.11356	33.4424	11.8679	2.47384	45.831	3.82496	1	-1.19702	-0.875575	0.0170669	-1.14348	-0.869225	-1.70954	-0.962962	-1.79552	-0.962962	-21.5868	9.56628	2.25824	1	1	17.9833
Laos	2009	53567	10.8887	5102000000000	29.2607	5830000000	22.4863	948.654	6.85504	2778.65	2440.46	61.74	171554	150674	12.0527	11.9229	70.525	4.25597	78.16	4.35876	5.46207	1.69783	1	0	10.5997	2.36082	0.0702108	1.63009	52.6076	18.1026	2.89606	43.1002	3.76353	1	-1.23869	-0.94695	-0.15874	-1.07186	-1.05346	-1.69937	-1.02818	-1.96078	-1.02818	-23.1199	17.2418	2.84734	1	1	17.9833
Laos	2010	84575	11.3454	6087000000000	29.4372	7130000000	22.6876	1140.6	7.03931	2778.65	2440.46	79.61	221208	194285	12.3069	12.1771	69.936	4.24758	78.07	4.35761	3.91153	1.36393	9.19657	2.21883	14.8215	2.69608	0.0941726	1.64985	64.0629	21.9356	3.08811	53.3966	3.97775	1	-1.1938	-0.860016	-0.282063	-1.01575	-0.979762	-1.67684	-1.00137	-1.8572	-1.00137	-22.7187	20.9193	3.04067	1	1	17.9833
Laos	2011	127620	11.7568	7552000000000	29.6528	8750000000	22.8923	1378.36	7.22865	2778.65	2440.46	111.26	309153	271526	12.6416	12.5118	69.34	4.23902	78.09	4.35786	3.43737	1.23471	10.4687	2.34839	15.2644	2.72552	0.103126	1.69582	86.3457	29.3815	3.38037	52.5074	3.96095	1	-1.17712	-0.833841	-0.0580072	-0.977673	-1	-1.68	-0.95444	-1.7624	-0.95444	-21.8494	20.9193	3.04067	1	1	17.9833
Laos	2012	192784	12.1693	8532000000000	29.7748	10200000000	23.0457	1581.4	7.36606	2778.65	2440.46	111.57	310014	272282	12.6444	12.5146	68.736	4.23027	78.15	4.35863	6.06157	1.80197	7.52886	2.01874	12.1128	2.49426	0.117588	6.98267	66.7232	24.6078	3.20306	52.26	3.95623	1	-1.01929	-0.837788	0.033739	-0.81996	-0.85	-1.64	-0.85555	-1.48759	-0.85555	-19.7167	20.9193	3.04067	1	1	17.9833
Laos	2013	277092	12.5321	9570000000000	29.8897	11900000000	23.1998	1825.67	7.5097	2778.65	2440.46	108.56	301650	264937	12.617	12.4872	68.128	4.22139	78.21	4.3594	5.70578	1.74148	6.47397	1.86779	12.5592	2.53046	0.137969	10.7274	70.5152	27.1268	3.30052	44.7571	3.80125	1	-0.933713	-0.730362	0.0674439	-0.839846	-0.8	-1.65	-0.814413	-1.36874	-0.814413	-18.8942	20.9193	3.04067	1	1	17.9833
Laos	2014	449099	13.015	10480000000000	29.9805	13300000000	23.311	1998.33	7.60007	2778.65	2440.46	98.97	275003	241533	12.5245	12.3948	67.513	4.21232	78.26	4.36004	6.53916	1.87781	5.72656	1.74511	8.13646	2.09636	0.242765	13.8673	69.5596	27.8899	3.32826	52.2517	3.95607	1	-0.849046	-0.415753	0.498693	-0.849619	-0.751461	-1.73322	-0.683401	-1.05301	-0.683401	-15.9308	20.9193	3.04067	1	1	17.9833
Laos	2015	484171	13.0902	11060000000000	30.0344	14400000000	23.3905	2134.71	7.66609	2778.65	2440.46	53.03	147352	129418	11.9006	11.7708	66.892	4.20308	78.29	4.36042	7.48942	2.01349	2.3485	0.853775	5.53856	1.71173	0.215838	14.2779	55.2896	23.2611	3.14678	64.8208	4.17163	1	-0.911713	-0.510812	0.541362	-0.806456	-0.798796	-1.75351	-0.706655	-1.13033	-0.706655	-16.529	20.9193	3.04067	1	1	17.9833
Laos	2016	550014	13.2177	11230000000000	30.0496	15800000000	23.4833	2308.8	7.74448	2778.65	2440.46	45.13	125401	110138	11.7393	11.6095	66.264	4.19365	78.24	4.35978	5.91746	1.77791	3.02231	1.10602	4.38518	1.47823	0.3568	18.5018	57.8235	25.5607	3.24106	60.8452	4.10833	1	-0.952299	-0.398373	0.532291	-0.724868	-0.796019	-1.7592	-0.683078	-1.05817	-0.683078	-16.0409	20.9193	3.04067	1	1	17.9833
Laos	2017	665495	13.4083	12310000000000	30.1414	16900000000	23.5506	2423.85	7.79311	2778.65	2440.46	54.71	152020	133518	11.9318	11.802	65.632	4.18406	78.2	4.35927	10.0461	2.30719	1.8521	0.616319	5.03715	1.61684	0.391441	16.1867	53.3841	23.3207	3.14934	62.5405	4.13581	1	-0.936971	-0.385491	0.396688	-0.720047	-0.88108	-1.75147	-0.713061	-1.12311	-0.713061	-16.793	20.9193	3.04067	1	1	17.9833
Laos	2018	830976	13.6304	13890000000000	30.2622	18000000000	23.6136	2542.49	7.8409	2778.65	2440.46	71.34	198229	174103	12.1972	12.0674	64.996	4.17433	78.16	4.35876	7.56397	2.0234	1.91989	0.652267	3.96148	1.37662	0.642625	20.9909	51.8634	24.499	3.19863	65.2954	4.17892	1	-0.975838	-0.669407	0.408125	-0.773457	-0.839038	-1.75266	-0.767046	-1.28542	-0.767046	-18.1128	20.9193	3.04067	1	1	17.9833
Laos	2019	824959	13.6231	14280000000000	30.2899	18200000000	23.6247	2544.95	7.84187	2778.65	2440.46	64.28	178612	156873	12.093	11.9632	64.355	4.16441	78.15	4.35863	4.14078	1.42088	2.04355	0.714689	2.78838	1.02546	1.06396	20.7942	60.844	27.5674	3.31663	66.1956	4.19261	1	-1.05815	-0.785343	0.516315	-0.712998	-0.940855	-1.81653	-0.799594	-1.4	-0.799594	-18.8902	20.9193	3.04067	1	1	17.9833
Philippines	2005	1935	7.56786	2286000000000	28.4578	107000000000	25.3961	1244.35	7.12637	2850.32	2613.13	54.57	155542	142598	11.9547	11.8678	54.29	3.99434	61.89	4.12536	1.54906	0.437648	5.91089	1.7768	0.930518	-0.0720136	0.142483	3.90061	40.2879	14.777	2.69307	84.4741	4.43644	1	-0.616298	-0.040945	-1.18251	-0.180278	-0.350143	-0.0072551	-0.396238	-0.0533463	-0.396238	-10.0629	27.8966	3.3285	0	0	14.6167
Philippines	2006	2185	7.68937	2752000000000	28.6433	128000000000	25.5753	1452.44	7.281	2850.32	2613.13	65.15	185698	170245	12.1319	12.045	54.375	3.9959	61.98	4.12681	2.12092	0.75185	5.11159	1.63151	1.58889	0.463035	0.301552	4.13385	48.7764	17.7373	2.87567	79.5031	4.3758	1	-0.830264	-0.131347	-1.64032	-0.169674	-0.410958	-0.0911425	-0.545618	-0.399936	-0.545618	-13.9543	27.4707	3.31312	0	0	14.6167
Philippines	2007	4304	8.3673	3550000000000	28.898	156000000000	25.7731	1744.64	7.4643	2850.32	2613.13	72.44	206477	189295	12.2379	12.1511	54.46	3.99747	61.92	4.12584	1.87121	0.626587	3.16429	1.15193	3.00412	1.09999	0.554945	4.40698	64.1402	23.034	3.13697	69.5357	4.24184	1	-0.719775	0.0731165	-1.60289	-0.115865	-0.464221	-0.110542	-0.49003	-0.240235	-0.49003	-12.6296	27.639	3.31923	0	0	14.6167
Philippines	2008	8673	9.06797	4594000000000	29.1558	181000000000	25.9218	1991.23	7.59651	2850.32	2613.13	96.94	276310	253317	12.5293	12.4424	54.545	3.99903	61.88	4.1252	0.740319	-0.300674	7.17922	1.97119	1.63842	0.493732	1.15038	4.48411	74.9348	26.8564	3.2905	60.4939	4.10254	1	-0.756213	0.016421	-1.77831	-0.0786918	-0.54565	-0.138753	-0.546867	-0.373607	-0.546867	-14.1757	27.8761	3.32777	0	0	14.6167
Philippines	2009	14259	9.56514	5102000000000	29.2607	176000000000	25.8937	1905.89	7.55271	2850.32	2613.13	61.74	175979	161335	12.0781	11.9912	54.629	4.00056	62.26	4.13132	1.1722	0.158885	2.73826	1.00732	1.29336	0.257244	1.86379	4.43655	81.7912	29.3638	3.37976	47.8699	3.86849	1	-0.768277	-0.0265842	-1.72759	-0.106182	-0.570502	-0.0277972	-0.537821	-0.370048	-0.537821	-13.9262	27.8967	3.32851	0	0	14.6167
Philippines	2010	38734	10.5645	6087000000000	29.4372	208000000000	26.0608	2217.47	7.70412	2850.32	2613.13	79.61	226914	208031	12.3323	12.2454	54.668	4.00128	62.19	4.13019	0.513698	-0.666119	4.37088	1.47497	2.01055	0.698406	1.86379	3.54955	88.4889	31.3007	3.44364	52.7737	3.96601	1	-0.760691	0.0014643	-1.65076	-0.233533	-0.552569	-0.0391025	-0.539198	-0.386862	-0.539198	-14.0519	28.3325	3.34401	0	0	14.6167
Philippines	2011	49427	10.8083	7552000000000	29.6528	234000000000	26.1786	2450.74	7.80414	2850.32	2613.13	111.26	317126	290737	12.6671	12.5802	54.478	3.9978	62.9	4.14155	0.856962	-0.154361	3.91881	1.36579	2.7115	0.997504	1.87402	3.72078	98.5558	34.7169	3.54723	47.8181	3.8674	1	-0.667099	0.0902608	-1.39218	-0.227628	-0.51	-0.02	-0.454441	-0.186696	-0.454441	-11.8966	30.4976	3.41765	0	0	14.6167
Philippines	2012	59314	10.9906	8532000000000	29.7748	262000000000	26.2916	2694.3	7.8989	2850.32	2613.13	111.57	318010	291547	12.6698	12.583	54.288	3.9943	62.43	4.13405	1.22763	0.205085	1.99418	0.690231	1.53548	0.428841	2.20815	3.59332	104.902	36.9013	3.60825	44.8415	3.80313	1	-0.562882	0.108089	-1.18824	-0.0611084	-0.52	-0.03	-0.37569	0.0075245	-0.37569	-9.8775	31.9054	3.46277	0	0	14.6167
Philippines	2013	69238	11.1453	9570000000000	29.8897	284000000000	26.3722	2871.43	7.96257	2850.32	2613.13	108.56	309431	283681	12.6425	12.5556	54.097	3.99078	62.15	4.12955	1.31643	0.274921	2.06106	0.723222	1.2281	0.205467	2.60216	3.18477	103.997	36.5947	3.5999	43.1144	3.76386	1	-0.380823	0.118351	-1.08425	-0.0719822	-0.4	0.01	-0.301451	0.207078	-0.301451	-7.94994	34.3357	3.53619	0	0	14.6167
Philippines	2014	75994	11.2384	10480000000000	29.9805	297000000000	26.417	2959.65	7.99282	2850.32	2613.13	98.97	282096	258621	12.55	12.4631	53.907	3.98726	62.81	4.14011	1.92938	0.657197	3.05306	1.11614	1.58253	0.459027	2.88519	3.07744	110.758	38.9068	3.66117	43.9705	3.78352	1	-0.437016	0.192704	-0.713821	-0.0368149	-0.317406	0.159266	-0.192181	0.442815	-0.192181	-5.07685	37.5783	3.62643	0	0	14.6167
Philippines	2015	71105	11.1719	11060000000000	30.0344	306000000000	26.4469	3001.04	8.00672	2850.32	2613.13	53.03	151152	138574	11.926	11.8392	53.716	3.98371	62.21	4.13052	1.84018	0.609862	1	0	0.769548	-0.261952	2.83998	3.15707	115.399	40.4655	3.70045	43.5894	3.77481	1	-0.453466	0.111968	-0.855662	-0.0430832	-0.342979	0.147069	-0.239359	0.331286	-0.239359	-6.33029	39.9038	3.68647	0	0	14.6167
Philippines	2016	71893	11.1829	11230000000000	30.0496	319000000000	26.4885	3073.66	8.03062	2850.32	2613.13	45.13	128635	117931	11.7647	11.6779	53.525	3.98015	62.23	4.13084	2.59851	0.954938	1.28031	0.247104	0.617306	-0.482391	2.87994	3.6483	115.852	40.7935	3.70852	46.0856	3.8305	1	-0.488124	-0.0104617	-1.37982	-0.0041014	-0.355069	0.163422	-0.345692	0.116518	-0.345692	-9.15685	42.8645	3.75804	0	0	14.6167
Philippines	2017	81960	11.314	12310000000000	30.1414	328000000000	26.5163	3123.25	8.04663	2850.32	2613.13	54.71	155941	142964	11.9572	11.8704	53.318	3.97627	59.67	4.08883	3.12239	1.1386	2.32026	0.841679	0.894709	-0.111257	3.2321	3.95851	114.071	40.4206	3.69934	51.9403	3.9501	1	-0.476546	-0.0546969	-1.18508	0.019665	-0.417701	0.0841495	-0.338368	0.106937	-0.338368	-8.97227	45.6052	3.82002	0	0	14.6167
Philippines	2018	83002	11.3266	13890000000000	30.2622	347000000000	26.5726	3252.11	8.08706	2850.32	2613.13	71.34	203342	186421	12.2226	12.1358	53.093	3.97205	59.58	4.08732	2.86834	1.05373	3.74065	1.31926	0.919485	-0.083942	3.55222	3.87471	126.205	44.5439	3.79647	54.3867	3.99612	1	-0.542227	0.0531931	-1.09206	-0.0615247	-0.474993	0.0136249	-0.350665	0.0588787	-0.350665	-9.31807	47.5628	3.86205	0	0	14.6167
Philippines	2019	66409	11.1036	14280000000000	30.2899	377000000000	26.6555	3485.34	8.15632	2850.32	2613.13	64.28	183219	167972	12.1184	12.0316	52.851	3.96748	60.03	4.09484	2.30118	0.83342	0.697076	-0.36086	0.681587	-0.383331	5.47565	3.93631	154.761	54.7244	4.00231	49.9706	3.91144	1	-0.573051	0.0520084	-0.915112	0.0083691	-0.476984	0.0065084	-0.316377	0.125775	-0.316377	-8.43318	47.9737	3.87065	0	0	14.6167
Mongolia	2005	13063	9.47754	2286000000000	28.4578	2520000000	21.6475	998.829	6.90658	1172.05	1783.08	54.57	63958.6	97302.8	11.066	11.4856	37.506	3.6245	59.2	4.08092	7.435	2.0062	20.0984	3.00064	16.711	2.81607	0.0712469	6.17652	22.0552	9.43431	2.24435	89.1232	4.49002	1	-0.610976	-0.376412	0.878288	-0.491948	-0.218721	0.0695407	-0.125038	0.338315	-0.125038	-2.70676	27.5507	3.31603	1	1	47.9
Mongolia	2006	31467	10.3567	2752000000000	28.6433	3410000000	21.95	1334.21	7.1961	1172.05	1783.08	65.15	76358.9	116168	11.2432	11.6628	36.465	3.59635	59.08	4.07889	7.18969	1.97265	21.9868	3.09044	28.3625	3.34507	0.13678	7.62536	30.2831	12.6817	2.54016	88.7215	4.4855	1	-0.58464	-0.484108	0.646918	-0.325484	-0.319578	0.253958	-0.135489	0.328846	-0.135489	-2.97398	30.119	3.40516	1	1	47.9
Mongolia	2007	59217	10.989	3550000000000	28.898	4230000000	22.1655	1632.73	7.39801	1172.05	1783.08	72.44	84903.1	129166	11.3493	11.7689	35.436	3.56773	58.99	4.07737	8.80189	2.17497	11.6286	2.45347	27.4475	3.31228	0.285101	7.07219	46.055	17.8041	2.87943	94.5927	4.54958	1	-0.614852	-0.538825	0.668421	-0.277651	-0.347444	0.314249	-0.132684	0.324781	-0.132684	-2.94099	41.5765	3.72753	1	1	47.9
Mongolia	2008	89556	11.4026	4594000000000	29.1558	5620000000	22.4496	2136.56	7.66695	1172.05	1783.08	96.94	113618	172852	11.6406	12.0602	34.419	3.53861	59.03	4.07805	15.0216	2.70949	21.4488	3.06567	30.7826	3.42695	1.235	7.61785	66.9926	25.2818	3.23009	109.457	4.69553	1	-0.661201	-0.528083	0.540898	-0.337449	-0.3459	0.268698	-0.177173	0.223176	-0.177173	-3.97746	39.902	3.68643	1	1	47.9
Mongolia	2009	124166	11.7294	5102000000000	29.2607	4580000000	22.245	1714.36	7.4468	1172.05	1783.08	61.74	72362.2	110087	11.1894	11.609	33.42	3.50915	59.13	4.07974	13.6045	2.6104	1.8267	0.602513	23.8309	3.17098	1.49888	7.06393	84.1135	30.8921	3.4305	88.0046	4.47739	1	-0.75866	-0.667409	0.611257	-0.297965	-0.260774	0.125568	-0.207997	0.134618	-0.207997	-4.62689	40.2997	3.69634	1	1	47.9
Mongolia	2010	143552	11.8745	6087000000000	29.4372	7190000000	22.696	2643.29	7.87978	1172.05	1783.08	79.61	93306.7	141951	11.4436	11.8632	32.433	3.47918	59.02	4.07788	23.5263	3.15812	39.1782	3.66812	35.9752	3.58283	2.82195	7.10465	92.3002	34.0756	3.52858	85.9172	4.45338	1	-0.735391	-0.572001	0.597042	-0.240561	-0.360203	0.0884566	-0.203776	0.151949	-0.203776	-4.6249	34.1913	3.53197	1	1	47.9
Mongolia	2011	188662	12.1477	7552000000000	29.6528	10400000000	23.0651	3757.57	8.23153	1172.05	1783.08	111.26	130402	198386	11.7784	12.198	32.037	3.46689	60.04	4.09501	43.9121	3.78219	15.1193	2.71597	42.2576	3.74378	3.39494	6.77027	106.207	38.7907	3.65818	109.666	4.69744	1	-0.692076	-0.585735	0.606539	-0.221912	-0.27	0.05	-0.185531	0.210935	-0.185531	-4.27928	43.4935	3.77261	1	1	47.9
Mongolia	2012	295403	12.5961	8532000000000	29.7748	12300000000	23.2329	4351.89	8.37837	1172.05	1783.08	111.57	130765	198938	11.7812	12.2008	31.97	3.4648	59.4	4.08429	34.756	3.54835	12.7844	2.54822	22.3909	3.10866	3.90006	6.25575	119.489	43.215	3.76619	90.4841	4.50517	1	-0.535103	-0.63623	0.471135	-0.206885	-0.38	0.07	-0.202847	0.182333	-0.202847	-4.71272	43.7218	3.77785	1	1	47.9
Mongolia	2013	335396	12.7231	9570000000000	29.8897	12600000000	23.257	4366.09	8.38162	1172.05	1783.08	108.56	127237	193571	11.7538	12.1734	31.903	3.4627	59.85	4.09184	16.3701	2.79546	2.90785	1.06741	18.7638	2.93193	4.84869	6.09683	99.854	36.9332	3.60911	84.4611	4.43629	1	-0.47908	-0.548758	0.491321	-0.323587	-0.37	0.11	-0.186684	0.22331	-0.186684	-4.3417	59.8749	4.09226	1	1	47.9
Mongolia	2014	376246	12.838	10480000000000	29.9805	12200000000	23.2247	4158.52	8.33291	1172.05	1783.08	98.97	115997	176472	11.6613	12.0809	31.837	3.46063	60.26	4.09867	2.76259	1.01617	7.44884	2.00806	16.1394	2.78126	6.70883	7.76594	102.964	39.1462	3.6673	90.0666	4.50055	1	-0.47375	-0.435946	0.791901	-0.271464	-0.344835	0.241445	-0.0821081	0.460067	-0.0821081	-1.90694	59.2943	4.08251	1	1	47.9
Mongolia	2015	376006	12.8374	11060000000000	30.0344	11700000000	23.1829	3918.59	8.27349	1172.05	1783.08	53.03	62153.7	94556.8	11.0374	11.457	31.77	3.45852	60.34	4.1	0.802747	-0.219715	1.73301	0.549859	9.78911	2.28127	6.93851	8.52557	102.325	39.2631	3.67028	72.0619	4.27753	1	-0.491631	-0.419011	0.716384	-0.350511	-0.37987	0.270258	-0.109063	0.391233	-0.109063	-2.5284	53.8591	3.98637	1	1	47.9
Mongolia	2016	383859	12.858	11230000000000	30.0496	11200000000	23.1392	3660.15	8.20526	1172.05	1783.08	45.13	52894.5	80470.5	10.8761	11.2956	31.703	3.45641	59.29	4.08244	1	0	2.22875	0.801442	10.121	2.31461	7.39922	7.37108	110.182	41.6509	3.72932	73.9626	4.30356	1	-0.487081	-0.0982263	0.797793	-0.0763125	-0.220315	0.332766	0.0414374	0.818361	0.0414374	0.958828	56.9158	4.04157	1	1	47.9
Mongolia	2017	362280	12.8002	12310000000000	30.1414	11400000000	23.1569	3669.41	8.20779	1172.05	1783.08	54.71	64122.7	97552.4	11.0686	11.4881	31.637	3.45433	59.91	4.09284	13.0788	2.57099	10.5294	2.35417	17.3378	2.85289	9.15583	9.39673	124.805	47.7859	3.86673	92.2302	4.52429	1	-0.454145	-0.26756	0.788986	-0.116196	-0.306502	0.293299	-0.010353	0.668627	-0.010353	-0.239743	53.0724	3.97166	1	1	47.9
Mongolia	2018	336507	12.7264	13890000000000	30.2622	13100000000	23.2959	4134.98	8.32724	1172.05	1783.08	71.34	83613.8	127205	11.334	11.7536	31.555	3.45173	60.51	4.10281	14.8872	2.7005	8.41183	2.12964	20.9547	3.04236	9.65707	11.6665	133.178	51.5006	3.94159	98.3082	4.58811	1	-0.423878	-0.229229	0.833685	0.0233944	-0.267379	0.236527	0.0288535	0.783164	0.0288535	0.672168	55.6999	4.01998	1	1	47.9
Mongolia	2019	343054	12.7456	14280000000000	30.2899	14000000000	23.3623	4339.85	8.37559	1172.05	1783.08	64.28	75339.2	114617	11.2298	11.6493	31.457	3.44862	62.96	4.1425	17.4565	2.85971	9.38141	2.23873	16.4309	2.79916	9.83878	10.8943	137.014	52.5823	3.96238	98.2159	4.58717	1	-0.429029	-0.195434	0.634379	-0.0118551	-0.26619	0.323754	0.00927075	0.754944	0.00927075	0.216586	49.6335	3.90467	1	1	47.9
Vietnam	2005	2326.84	7.75227	2286000000000	28.4578	57600000000	24.7768	687.48	6.53303	2330.8	2664.7	54.57	127192	145413	11.7535	11.8873	72.719	4.2866	76.25	4.33402	3.3904	1.22095	18.8105	2.93442	11.6195	2.45268	0.250528	10.8943	11.4433	7.52938	2.01881	120.075	4.78811	1	-0.724291	-0.234635	0.481923	-0.596299	-0.324811	-1.40305	-0.46686	-0.433686	-0.46686	-11.5673	60.4668	4.10209	0	1	21.0167
Vietnam	2006	25363	10.141	2752000000000	28.6433	66400000000	24.919	784.372	6.66488	2330.8	2664.7	65.15	151852	173605	11.9307	12.0645	72.112	4.27822	76.16	4.33284	3.616	1.28537	8.56895	2.14814	12.312	2.51058	0.610475	10.125	22.3269	11.0208	2.39978	127.827	4.85068	1	-0.745854	-0.247552	0.403778	-0.622104	-0.520868	-1.53845	-0.545175	-0.640176	-0.545175	-13.5852	65.3595	4.1799	0	1	21.0167
Vietnam	2007	39699	10.5891	3550000000000	28.898	77400000000	25.0723	906.284	6.80935	2330.8	2664.7	72.44	168843	193031	12.0367	12.1706	71.496	4.26964	76.05	4.33139	8.65472	2.1581	9.63022	2.26491	11.8713	2.47413	1.515	13.0715	52.7093	22.4319	3.11049	143.698	4.96771	1	-0.629301	-0.24051	0.252105	-0.562296	-0.49249	-1.52695	-0.53324	-0.57474	-0.53324	-13.3695	85.6397	4.45015	0	1	21.0167
Vietnam	2008	52173	10.8623	4594000000000	29.1558	99100000000	25.3194	1149.42	7.04702	2330.8	2664.7	96.94	225948	258316	12.3281	12.4619	70.872	4.26088	76	4.33073	9.66304	2.26831	22.6733	3.12119	14.1828	2.65203	2.37578	17.1232	86.8151	35.438	3.56779	144.657	4.97437	1	-0.707145	-0.21215	0.164629	-0.618174	-0.465127	-1.49671	-0.55578	-0.627261	-0.55578	-14.072	82.8728	4.41731	0	1	21.0167
Vietnam	2009	72850	11.1962	5102000000000	29.2607	106000000000	25.3867	1217.27	7.10437	2330.8	2664.7	61.74	143904	164519	11.8769	12.0108	70.238	4.25189	75.98	4.33047	7.16882	1.96974	6.21562	1.82707	7.99013	2.07821	3.69055	20.0102	112.781	45.4941	3.81758	119.837	4.78613	1	-0.544168	-0.255261	0.27171	-0.622755	-0.540058	-1.48267	-0.528866	-0.57093	-0.528866	-13.4262	103.322	4.63785	0	1	21.0167
Vietnam	2010	98660	11.4994	6087000000000	29.4372	116000000000	25.4769	1317.89	7.18379	2330.8	2664.7	79.61	185555	212137	12.1311	12.265	69.583	4.24252	76.29	4.33454	6.90061	1.93161	12.0743	2.49108	9.92517	2.29507	4.17122	16.3406	126.831	49.1142	3.89415	135.49	4.9089	1	-0.623742	-0.259199	0.148408	-0.616541	-0.591382	-1.49698	-0.57324	-0.678459	-0.57324	-14.6044	114.724	4.74252	0	1	21.0167
Vietnam	2011	129066	11.7681	7552000000000	29.6528	136000000000	25.6359	1525.12	7.32983	2330.8	2664.7	111.26	259325	296474	12.4658	12.5997	68.92	4.23295	76.52	4.33755	5.4818	1.70143	21.2607	3.05686	12.0484	2.48893	4.31883	11.449	143.261	53.0096	3.97047	150.256	5.01234	1	-0.607286	-0.232533	0.189088	-0.598831	-0.54	-1.46	-0.541594	-0.595401	-0.541594	-13.8842	101.799	4.623	0	1	21.0167
Vietnam	2012	160438	11.9857	8532000000000	29.7748	156000000000	25.7731	1735.15	7.45885	2330.8	2664.7	111.57	260047	297300	12.4686	12.6025	68.248	4.22315	76.75	4.34055	5.3703	1.68088	10.926	2.39115	9.87337	2.28984	5.31767	10.6413	146.627	54.1953	3.99259	146.521	4.98717	1	-0.52803	-0.26994	0.267359	-0.668713	-0.55	-1.42	-0.528221	-0.575179	-0.528221	-13.6139	94.8322	4.55211	0	1	21.0167
Vietnam	2013	216672	12.2861	9570000000000	29.8897	171000000000	25.8649	1886.69	7.54258	2330.8	2664.7	108.56	253032	289280	12.4413	12.5751	67.571	4.21318	77.74	4.35337	5.19793	1.64826	4.76065	1.56039	8.33587	2.12057	5.67761	7.41062	136.344	49.8107	3.90823	154.224	5.03841	1	-0.478119	-0.26586	0.250577	-0.641062	-0.51	-1.37	-0.502411	-0.499689	-0.502411	-12.9948	96.8033	4.57268	0	1	21.0167
Vietnam	2014	286565	12.5657	10480000000000	29.9805	186000000000	25.949	2030.28	7.61593	2330.8	2664.7	98.97	230679	263725	12.3488	12.4827	66.885	4.20297	77.9	4.35543	4.9408	1.59753	3.66238	1.29811	7.16025	1.96855	6.54266	7.33295	148.449	54.1081	3.99098	160.074	5.07564	1	-0.436155	-0.0708256	-0.0223474	-0.587682	-0.359914	-1.37471	-0.475273	-0.360206	-0.475273	-12.3329	100.3	4.60817	0	1	21.0167
Vietnam	2015	337356	12.7289	11060000000000	30.0344	193000000000	25.986	2085.1	7.64257	2330.8	2664.7	53.03	123602	141309	11.7248	11.8587	66.191	4.19254	77.95	4.35607	6.10636	1.80933	1	0	4.20611	1.43654	8.26269	7.90373	129.832	48.666	3.88498	169.568	5.13325	1	-0.426185	0.067127	0.0699705	-0.482727	-0.339425	-1.35886	-0.411684	-0.191036	-0.411684	-10.698	111.926	4.71784	0	1	21.0167
Vietnam	2016	498363	13.1191	11230000000000	30.0496	205000000000	26.0463	2192.18	7.69265	2330.8	2664.7	45.13	105189	120258	11.5635	11.6974	65.49	4.1819	77.51	4.35041	6.13807	1.81451	1.11065	0.104945	3.35532	1.21055	9.7162	5.97821	128.791	48.1617	3.87456	171.177	5.1427	1	-0.452351	0.0194756	0.233592	-0.453793	0.0752823	-1.37343	-0.325205	0.0444421	-0.325205	-8.47037	123.815	4.81879	0	1	21.0167
Vietnam	2017	496536	13.1154	12310000000000	30.1414	224000000000	26.1349	2365.52	7.76875	2330.8	2664.7	54.71	127518	145786	11.756	11.8899	64.787	4.1711	77.62	4.35183	6.30084	1.84068	4.08579	1.40751	4.07508	1.40489	11.9132	4.63573	126.866	47.805	3.86713	191.229	5.25347	1	-0.584323	0.0056701	0.230204	-0.397156	0.0623794	-1.41114	-0.349061	-0.0230349	-0.349061	-9.12268	130.722	4.87307	0	1	21.0167
Vietnam	2018	560543	13.2367	13890000000000	30.2622	245000000000	26.2245	2566.45	7.85028	2330.8	2664.7	71.34	166279	190100	12.0214	12.1553	64.081	4.16015	77.69	4.35273	6.32102	1.84388	3.39811	1.22322	4.55403	1.51601	13.6002	4.49658	147.195	55.0974	4.0091	195.976	5.27799	1	-0.480737	-0.0013799	0.0585088	-0.34944	-0.0036924	-1.47647	-0.375535	-0.0613223	-0.375535	-9.84822	133.136	4.89137	0	1	21.0167
Vietnam	2019	707371	13.4693	14280000000000	30.2899	262000000000	26.2916	2715.28	7.90665	2330.8	2664.7	64.28	149824	171287	11.9172	12.0511	63.372	4.14902	77.37	4.3486	6.15452	1.81719	1.7886	0.581433	3.36612	1.21376	15.3453	3.79217	141.227	53.4548	3.97884	197.64	5.28645	1	-0.515612	0.0383097	0.0254956	-0.261972	-0.0165804	-1.40568	-0.356007	-0.0056892	-0.356007	-9.35999	137.912	4.92662	0	1	21.0167
Afghanistan	2005	45	3.80666	2286000000000	28.4578	6210000000	22.5494	242.031	5.48907	4180.44	4434.38	54.57	228127	241984	12.3377	12.3966	77.297	4.34766	48.47	3.88095	4.36454	1.47351	10.9128	2.38993	0.38172	-0.963068	0.0008576	0.0180667	4.67758	1.5655	0.448207	45.9806	3.82822	0	-1.44361	-1.21083	-2.07093	-1.63737	-1.65867	-1.12543	-1.52447	-3.13414	0	-34.376	4.84286	1.5775	1	1	34.5167
Afghanistan	2006	67	4.20469	2752000000000	28.6433	6970000000	22.6649	263.734	5.57494	4180.44	4434.38	65.15	272356	288900	12.5149	12.5738	77.093	4.34501	48.33	3.87805	3.414	1.22789	7.19975	1.97405	0.502266	-0.688626	0.0018916	0.0180667	9.5349	3.18495	1.15844	45.3288	3.81394	0	-1.43289	-1.43034	-2.2213	-1.6679	-1.86319	-1.11029	-1.62099	-3.39799	0	-36.7395	4.84286	1.5775	1	1	34.5167
Afghanistan	2007	77	4.34381	3550000000000	28.898	9750000000	23.0005	359.693	5.88525	4180.44	4434.38	72.44	302831	321227	12.6209	12.6799	76.887	4.34234	48.16	3.87453	1.9357	0.660471	22.5278	3.11475	0.449365	-0.799919	0.001845	0.0180667	17.2251	5.74834	1.74891	35.659	3.574	0	-1.58733	-1.40335	-2.41058	-1.68826	-1.82967	-1.05765	-1.66281	-3.49069	0	-38.2454	6.83998	1.92279	1	1	34.5167
Afghanistan	2008	11469	9.3474	4594000000000	29.1558	10100000000	23.0358	364.661	5.89897	4180.44	4434.38	96.94	405252	429869	12.9123	12.9712	76.68	4.33964	47.99	3.87099	0.455364	-0.786659	2.09629	0.740169	0.611295	-0.492175	0.0018036	0.0180667	28.493	9.50429	2.25174	35.2154	3.56148	0	-1.63829	-1.49609	-2.69048	-1.62158	-1.86438	-1.1689	-1.74662	-3.67329	0	-40.2348	9.38833	2.23947	1	1	34.5167
Afghanistan	2009	18132	9.80543	5102000000000	29.2607	12400000000	23.241	438.076	6.08239	4180.44	4434.38	61.74	258100	273779	12.4611	12.5201	76.472	4.33692	47.83	3.86765	0.451056	-0.796164	1	0	0.418063	-0.872123	0.0035218	0.0180667	36.9786	12.3334	2.51231	30.0585	3.40314	0	-1.5348	-1.4839	-2.71269	-1.67431	-1.84709	-1.3755	-1.77138	-3.71755	0	-41.1686	10.5841	2.35936	1	1	34.5167
Afghanistan	2010	16859	9.73264	6087000000000	29.4372	15900000000	23.4896	543.303	6.29767	4180.44	4434.38	79.61	332805	353021	12.7153	12.7743	76.263	4.33419	47.7	3.86493	1.20312	0.184922	3.81463	1.33884	0.609981	-0.494328	0.0051395	0.0569461	35.0031	11.6884	2.4586	34.9508	3.55394	0	-1.63618	-1.45461	-2.57915	-1.53286	-1.84543	-1.40447	-1.74212	-3.65517	0	-40.9216	11.575	2.44885	1	1	34.5167
Afghanistan	2011	46513	10.7475	7552000000000	29.6528	17800000000	23.6025	591.163	6.38209	4180.44	4434.38	111.26	465116	493369	13.05	13.109	76.052	4.33142	47.76	3.86619	0.293038	-1.22745	16.5934	2.809	0.879278	-0.128654	0.0051395	0.0448545	45.8136	15.2879	2.72706	38.7041	3.65595	0	-1.57917	-1.44844	-2.50206	-1.54059	-1.9	-1.34	-1.71838	-3.60812	0	-40.5579	4.95918	1.60124	1	1	34.5167
Afghanistan	2012	48274	10.7846	8532000000000	29.7748	20000000000	23.719	641.871	6.46439	4180.44	4434.38	111.57	466411	494744	13.0528	13.1118	75.84	4.32863	47.86	3.86828	0.284096	-1.25844	7.30176	1.98811	0.702276	-0.353429	0.0048137	0.288874	49.228	16.5072	2.8038	47.4862	3.86044	0	-1.41974	-1.3602	-2.41856	-1.19312	-1.64	-1.27	-1.55027	-3.12758	0	-36.7708	4.4721	1.49786	1	1	34.5167
Afghanistan	2013	48742	10.7943	9570000000000	29.8897	20600000000	23.7486	637.165	6.45703	4180.44	4434.38	108.56	453828	481397	13.0255	13.0844	75.627	4.32581	48.02	3.87162	0.234965	-1.44832	4.82278	1.57335	0.545882	-0.605352	0.0046483	0.296778	52.0836	17.4617	2.86001	44.1076	3.78663	0	-1.43651	-1.38538	-2.51935	-1.19314	-1.6	-1.24	-1.5624	-3.14623	0	-37.1047	4.32169	1.46365	1	1	34.5167
Afghanistan	2014	51849	10.8561	10480000000000	29.9805	20500000000	23.7437	613.856	6.41976	4180.44	4434.38	98.97	413738	438871	12.933	12.992	75.413	4.32298	48.19	3.87515	0.20979	-1.56165	0.566944	-0.567494	0.544477	-0.607929	0.0044949	0.30545	55.1595	18.4898	2.91722	40.5128	3.70162	0	-1.35483	-1.33201	-2.41107	-1.11818	-1.44576	-1.13545	-1.46622	-2.88988	0	-34.8134	3.94106	1.37145	1	1	34.5167
Afghanistan	2015	41993	10.6453	11060000000000	30.0344	19900000000	23.714	578.466	6.36038	4180.44	4434.38	53.03	221689	235155	12.309	12.368	75.197	4.32011	48.37	3.87888	0.849679	-0.162896	2.44756	0.895093	0.495307	-0.702577	0.0205355	0.319641	57.2711	19.2037	2.95511	41.6635	3.72963	0	-1.34222	-1.32318	-2.57122	-0.997371	-1.50409	-1.11756	-1.47594	-2.89093	0	-35.0004	3.98149	1.38166	1	1	34.5167
Afghanistan	2016	44050	10.6931	11230000000000	30.0496	18000000000	23.6136	509.22	6.23288	4180.44	4434.38	45.13	188663	200124	12.1477	12.2067	74.98	4.31722	48.52	3.88198	0.51944	-0.655005	1	0	0.677459	-0.389406	0.0248735	0.322731	61.0546	20.4674	3.01883	39.5721	3.67812	0	-1.52617	-1.2264	-2.67105	-1.32769	-1.49848	-1.03784	-1.54794	-3.09311	0	-36.5525	3.88832	1.35798	1	1	34.5167
Afghanistan	2017	40364	10.6057	12310000000000	30.1414	18900000000	23.6624	519.889	6.25362	4180.44	4434.38	54.71	228712	242605	12.3402	12.3992	74.75	4.31415	48.67	3.88506	0.2731	-1.29792	2.40366	0.876991	0.69679	-0.36127	0.0252975	0.327222	65.9291	22.0939	3.0953	41.272	3.72018	0	-1.51563	-1.32554	-2.80108	-1.33669	-1.56242	-0.990854	-1.5887	-3.19541	0	-37.5926	3.84188	1.34596	1	1	34.5167
Afghanistan	2018	40444	10.6077	13890000000000	30.2622	18400000000	23.6356	493.757	6.20204	4180.44	4434.38	71.34	298232	316349	12.6056	12.6646	74.505	4.31087	48.78	3.88732	0.650735	-0.429653	2.07135	0.7282	0.915366	-0.0884311	0.0430406	0.343792	59.1208	19.8359	2.98749	45.124	3.80941	0	-1.48762	-1.4531	-2.76386	-1.13328	-1.66404	-1.0116	-1.58558	-3.19488	0	-37.4762	3.51232	1.25628	1	1	34.5167
Afghanistan	2019	41894	10.6429	14280000000000	30.2899	19300000000	23.6834	507.103	6.22871	4180.44	4434.38	64.28	268719	285042	12.5014	12.5604	74.246	4.30738	48.9	3.88978	0.121323	-2.1093	6.52148	1.8751	0.773957	-0.256239	0.0517405	0.353916	59.356	19.9206	2.99175	39.6089	3.67905	0	-1.40073	-1.46307	-2.65553	-1.12069	-1.71371	-1.00679	-1.56009	-3.14188	0	-36.9481	3.22996	1.17247	1	1	34.5167
The United Arab Emirates	2005	14453	9.57866	2286000000000	28.4578	181000000000	25.9218	39365.5	10.5806	5966.43	5975.25	54.57	325588	326070	12.6934	12.6949	17.738	2.87571	78.56	4.36386	6.03482	1.79755	16.5263	2.80495	25.8825	3.25357	2.81852	26.9573	98.8213	42.8657	3.75807	111.806	4.71676	1	0.998801	0.71051	0.875833	0.654178	0.398343	-0.708473	0.488199	2.27155	0.488199	12.655	87.602	4.4728	0	0	24.4667
The United Arab Emirates	2006	14463	9.57935	2752000000000	28.6433	222000000000	26.1259	41907.4	10.6432	5966.43	5975.25	65.15	388713	389288	12.8706	12.8721	17.352	2.85371	78.97	4.36907	5.76544	1.75188	11.9621	2.48175	26.1659	3.26446	4.53985	24.7102	104.134	44.4614	3.79462	110.592	4.70585	1	0.893287	0.943855	0.923539	0.625478	0.31992	-0.999829	0.451042	2.183	0.451042	11.7839	87.602	4.4728	0	0	24.4667
The United Arab Emirates	2007	23431	10.0618	3550000000000	28.898	258000000000	26.2762	41809.5	10.6409	5966.43	5975.25	72.44	432208	432847	12.9767	12.9781	16.977	2.83186	80.04	4.38253	5.50044	1.70483	12.534	2.52844	23.9859	3.17746	6.15675	22.46	125.332	51.3162	3.93801	127.465	4.84784	1	1.01352	0.923829	0.975382	0.609858	0.285038	-0.906883	0.483457	2.25847	0.483457	12.7034	87.602	4.4728	0	0	24.4667
The United Arab Emirates	2008	37599	10.5347	4594000000000	29.1558	315000000000	26.4758	44498.9	10.7032	5966.43	5975.25	96.94	578385	579241	13.268	13.2695	16.613	2.81019	81.39	4.39925	1.60488	0.473046	18.5333	2.91957	28.4134	3.34686	7.86484	22.5121	131.994	54.1238	3.99127	139.327	4.93682	1	1.08244	0.876649	0.696905	0.567346	0.424308	-0.912381	0.455878	2.23634	0.455878	12.0697	87.602	4.4728	0	0	24.4667
The United Arab Emirates	2009	44029	10.6926	5102000000000	29.2607	254000000000	26.2606	32024.2	10.3742	5966.43	5975.25	61.74	368367	368912	12.8168	12.8183	16.258	2.78859	82.71	4.41534	0.447367	-0.804375	1	0	19.2357	2.95677	8.72037	19.958	134.791	54.4897	3.99801	142.744	4.96105	1	0.912934	0.990985	0.920841	0.444514	0.404846	-0.838312	0.472635	2.23262	0.472635	12.4117	87.602	4.4728	0	0	24.4667
The United Arab Emirates	2010	76429	11.2441	6087000000000	29.4372	290000000000	26.3931	33893.3	10.431	5966.43	5975.25	79.61	474987	475690	13.071	13.0725	15.913	2.76714	83.78	4.42819	3.03559	1.11041	12.4902	2.52494	22.6512	3.12021	9.20256	17.3039	127.79	51.4321	3.94026	138.219	4.92884	1	0.896521	0.89777	0.801758	0.320225	0.323036	-0.903513	0.389299	2.01444	0.389299	10.2748	87.602	4.4728	0	0	24.4667
The United Arab Emirates	2011	117450	11.6738	7552000000000	29.6528	351000000000	26.5841	39194.7	10.5763	5966.43	5975.25	111.26	663825	664807	13.4058	13.4073	15.577	2.7458	83.57	4.42568	2.03958	0.712741	13.1654	2.57759	30.0977	3.40445	9.69028	20.4039	131.08	53.7246	3.98387	151.702	5.02192	1	1.07759	1.05516	0.912176	0.449241	0.5	-0.9	0.515695	2.37282	0.515695	13.7093	87.602	4.4728	0	0	24.4667
The United Arab Emirates	2012	133678	11.8032	8532000000000	29.7748	375000000000	26.6502	40976.5	10.6208	5966.43	5975.25	111.57	665674	666659	13.4086	13.41	15.251	2.72465	83.25	4.42185	2.55389	0.93762	2.23763	0.805419	29.8836	3.39731	10.4466	21.5223	150.688	60.8855	4.109	164.514	5.103	1	1.16315	1.14948	0.863251	0.676252	0.54	-1	0.565355	2.542	0.565355	15.0668	87.602	4.4728	0	0	24.4667
The United Arab Emirates	2013	151457	11.9281	9570000000000	29.8897	390000000000	26.6894	42412.6	10.6552	5966.43	5975.25	108.56	647715	648674	13.3812	13.3827	14.934	2.70364	82.97	4.41848	2.50313	0.917544	1	0	27.13	3.30064	11.3279	22.6792	174.643	69.5502	4.24205	165.286	5.10768	1	1.2808	1.17646	0.894792	0.780733	0.62	-1.02	0.622131	2.70889	0.622131	16.6043	87.602	4.4728	0	0	24.4667
The United Arab Emirates	2014	233345	12.3603	10480000000000	29.9805	403000000000	26.7222	43751.8	10.6863	5966.43	5975.25	98.97	590497	591371	13.2887	13.2902	14.625	2.68273	82.87	4.41727	2.74634	1.01027	1	0	24.2441	3.18817	11.8487	22.8239	182.534	72.4023	4.28224	153.561	5.0341	1	1.20379	1.43544	0.768909	0.992054	0.652148	-1.06137	0.665161	2.86627	0.665161	17.7746	87.602	4.4728	0	0	24.4667
The United Arab Emirates	2015	460284	13.0396	11060000000000	30.0344	358000000000	26.6038	38663.4	10.5626	5966.43	5975.25	53.03	316400	316868	12.6648	12.6662	14.326	2.66208	83.01	4.41896	2.38762	0.870297	1	0	14.0506	2.64266	13.3268	24.3838	193.703	77.138	4.3456	157.453	5.05913	1	1.07232	1.50927	0.759545	1.11106	0.640762	-1.11242	0.663421	2.86715	0.663421	17.6495	87.602	4.4728	0	0	24.4667
The United Arab Emirates	2016	488830	13.0998	11230000000000	30.0496	357000000000	26.601	38141.9	10.5491	5966.43	5975.25	45.13	269265	269663	12.5035	12.5049	14.035	2.64155	82.51	4.41292	2.69007	0.989568	1	0	11.3457	2.42884	13.8616	24.4185	212.639	83.6397	4.42652	157.293	5.05811	1	1.17174	1.41549	0.564749	0.972596	0.849066	-1.05037	0.653877	2.87655	0.653877	17.3938	87.602	4.4728	0	0	24.4667
The United Arab Emirates	2017	537283	13.1943	12310000000000	30.1414	386000000000	26.6791	40644.8	10.6126	5966.43	5975.25	54.71	326423	326906	12.696	12.6974	13.752	2.62118	82.31	4.41049	2.68519	0.98775	5.49515	1.70387	13.606	2.61051	29.1111	24.4628	208.979	87.5175	4.47184	152.295	5.02582	1	1.13644	1.41819	0.618641	1.01522	0.800795	-1.09685	0.64874	2.85425	0.64874	17.3078	81.7481	4.40364	0	0	24.4667
The United Arab Emirates	2018	643606	13.3748	13890000000000	30.2622	422000000000	26.7683	43839.3	10.6883	5966.43	5975.25	71.34	425645	426275	12.9614	12.9628	13.478	2.60106	82.11	4.40806	2.45972	0.900045	8.20654	2.10493	17.3248	2.85214	31.4046	24.3111	208.505	88.0735	4.47817	153.819	5.03578	1	1.15208	1.42993	0.704976	0.93029	0.806547	-1.12692	0.649483	2.84346	0.649483	17.3855	77.1989	4.34638	0	0	24.4667
The United Arab Emirates	2019	763567	13.5458	14280000000000	30.2899	421000000000	26.7659	43103.3	10.6714	5966.43	5975.25	64.28	383522	384089	12.8572	12.8586	13.211	2.58105	82.02	4.40696	3.27383	1.18596	1	0	16.7566	2.81879	31.1749	24.1809	200.632	85.3293	4.44652	156.078	5.05036	1	1.10667	1.37689	0.685608	0.979414	0.840346	-1.14015	0.641464	2.82506	0.641464	17.1694	77.5739	4.35123	0	0	24.4667
Oman	2005	653	6.48158	2286000000000	28.4578	31100000000	24.1605	12377.1	9.4236	5658.04	5884.11	54.57	308759	321096	12.6403	12.6795	27.6	3.31782	55.84	4.02249	4.94937	1.59926	22.4646	3.11194	46.7859	3.84558	0.527227	10.5619	53.0901	21.3931	3.06307	89.0001	4.48864	1	0.394656	0.326232	0.945717	0.550478	0.314848	-0.919638	0.268715	1.62292	0.268715	6.49229	30.6498	3.42263	0	0	23.6167
Oman	2006	3387	8.1277	2752000000000	28.6433	37200000000	24.3396	14420.5	9.57641	5658.04	5884.11	65.15	368621	383350	12.8175	12.8567	27.033	3.29706	56.27	4.03016	4.28877	1.456	13.6301	2.61228	45.2338	3.81184	0.777485	10.4504	70.4454	27.2244	3.30411	87.6617	4.47349	1	0.352166	0.312265	0.840647	0.604931	0.294712	-1.15949	0.207539	1.48815	0.207539	5.05141	30.7301	3.42524	0	0	23.6167
Oman	2007	3717	8.22067	3550000000000	28.898	42100000000	24.4633	15838.5	9.6702	5658.04	5884.11	72.44	409868	426245	12.9236	12.9628	26.473	3.27613	57.17	4.04603	7.91752	2.06908	8.26411	2.11192	41.6854	3.73015	0.759345	11.0991	94.0855	35.3146	3.5643	96.7486	4.57212	1	0.350805	0.335464	0.939024	0.613822	0.412377	-1.06266	0.264805	1.63057	0.264805	6.47801	35.551	3.57097	0	0	23.6167
Oman	2008	1422	7.25982	4594000000000	29.1558	60900000000	24.8325	22139.7	10.0051	5658.04	5884.11	96.94	548490	570406	13.2149	13.2541	25.92	3.25501	58.51	4.0692	4.84667	1.57829	33.7511	3.51901	40.7243	3.70682	1.17948	10.942	117.026	43.0493	3.76234	99.9188	4.60436	1	0.515381	0.419509	0.92223	0.695889	0.593788	-1.07074	0.346009	1.88131	0.346009	8.59227	35.1236	3.55887	0	0	23.6167
Oman	2009	797	6.68085	5102000000000	29.2607	48400000000	24.6028	16823.8	9.73055	5658.04	5884.11	61.74	349327	363285	12.7638	12.8029	25.376	3.2338	60.19	4.09751	3.07063	1.12188	1	0	33.1702	3.50165	1.43005	10.4353	138.05	49.9717	3.91146	94.2107	4.54553	1	0.332337	0.38391	0.826635	0.527706	0.555269	-1.07404	0.258636	1.63973	0.258636	6.36317	46.6969	3.84368	0	0	23.6167
Oman	2010	2111	7.65492	6087000000000	29.4372	56900000000	24.7646	18712.6	9.83695	5658.04	5884.11	79.61	450436	468434	13.018	13.0572	24.839	3.21241	62.04	4.12778	2.18342	0.780894	15.6353	2.74953	39.659	3.68032	1.92528	9.33576	151.446	54.2357	3.99334	99.4042	4.59919	1	0.323811	0.377722	0.590242	0.444548	0.542738	-1.0448	0.20571	1.52619	0.20571	5.09431	43.6372	3.77591	0	0	23.6167
Oman	2011	2938	7.98548	7552000000000	29.6528	67900000000	24.9413	20876.6	9.94638	5658.04	5884.11	111.26	629513	654666	13.3527	13.3919	23.817	3.1704	63.59	4.15246	2.40032	0.875603	16.1667	2.78295	49.9407	3.91084	2.40586	8.8377	147.926	53.0567	3.97136	104.772	4.65179	1	0.139591	0.251167	0.432441	0.323657	0.47	-1.06	0.0928093	1.22114	0.0928093	2.31479	41.2232	3.719	0	0	23.6167
Oman	2012	3335	8.11223	8532000000000	29.7748	76500000000	25.0606	21872.6	9.99299	5658.04	5884.11	111.57	631267	656490	13.3555	13.3947	22.436	3.11067	65.34	4.1796	1.78357	0.578618	3.37804	1.2173	46.523	3.83995	3.23965	8.70619	150.873	54.273	3.99403	105.572	4.65939	1	0.182112	0.264434	0.462077	0.471573	0.52	-1.02	0.146699	1.37153	0.146699	3.67636	42.0646	3.73921	0	0	23.6167
Oman	2013	17473	9.76841	9570000000000	29.8897	78600000000	25.0876	20865.8	9.94587	5658.04	5884.11	108.56	614237	638779	13.3281	13.3673	21.118	3.05013	67.14	4.20678	2.0526	0.719106	1	0	44.983	3.80628	4.09822	9.33411	149.209	54.2137	3.99293	114.35	4.73926	1	0.159575	0.214	0.45953	0.4758	0.49	-1.04	0.126484	1.31322	0.126484	3.17319	43.2878	3.76787	0	0	23.6167
Oman	2014	18972	9.85072	10480000000000	29.9805	80700000000	25.114	20035.2	9.90525	5658.04	5884.11	98.97	559976	582350	13.2356	13.2748	19.855	2.98846	68.87	4.23222	1.59424	0.466399	1.23653	0.212307	39.4725	3.6756	4.39661	9.31641	153.806	55.8397	4.02248	99.1747	4.59688	1	0.310168	0.265494	0.734907	0.692389	0.485726	-1.09071	0.232995	1.58062	0.232995	5.85145	47.0997	3.85227	0	0	23.6167
Oman	2015	20077	9.90733	11060000000000	30.0344	68400000000	24.9486	16033.5	9.68243	5658.04	5884.11	53.03	300046	312034	12.6117	12.6509	18.65	2.92585	70.43	4.25462	1	0	1	0	23.9736	3.17695	5.46555	10.1921	155.756	57.1379	4.04547	89.0584	4.48929	1	0.269102	0.0811522	0.78334	0.57451	0.376788	-1.06145	0.170573	1.37947	0.170573	4.25557	66.9213	4.20352	0	0	23.6167
Oman	2016	8663	9.06682	11230000000000	30.0496	65400000000	24.9038	14610	9.58946	5658.04	5884.11	45.13	255347	265550	12.4504	12.4896	17.5	2.8622	70.97	4.26226	3.46155	1.24172	1	0	19.766	2.98396	6.35484	9.43285	153.292	56.3597	4.03175	81.2362	4.39736	1	0.339559	0.191691	0.760053	0.610466	0.407883	-1.05436	0.209216	1.49944	0.209216	5.21027	76.5396	4.33781	0	0	23.6167
Oman	2017	9904	9.20069	12310000000000	30.1414	70600000000	24.9803	15127.9	9.6243	5658.04	5884.11	54.71	309551	321920	12.6429	12.6821	16.44	2.79972	70.58	4.25675	4.13299	1.419	7.48873	2.0134	23.3804	3.1519	7.47817	10.9251	148.822	55.7416	4.02073	84.0667	4.43161	1	0.249826	0.194571	0.754382	0.422777	0.434983	-1.06167	0.165812	1.3735	0.165812	4.14204	75.5451	4.32473	0	0	23.6167
Oman	2018	15068	9.62033	13890000000000	30.2622	79800000000	25.1028	16521.2	9.7124	5658.04	5884.11	71.34	403645	419772	12.9083	12.9475	15.461	2.73832	68.99	4.23396	7.44619	2.0077	12.0085	2.48561	28.9923	3.36703	9.17127	12.1765	139.967	53.7717	3.98475	84.6372	4.43837	1	0.247006	0.184485	0.64772	0.173107	0.46496	-1.04427	0.112167	1.23535	0.112167	2.81572	70.0407	4.24908	0	0	23.6167
Oman	2019	11634	9.36169	14280000000000	30.2899	76300000000	25.0579	15343	9.63842	5658.04	5884.11	64.28	363699	378231	12.8041	12.8433	14.557	2.67807	69.44	4.24046	4.48015	1.49966	1	0	26.6772	3.28381	10.2442	12.8239	138.232	53.7667	3.98465	81.5273	4.40094	1	0.4526	0.259041	0.587534	0.292499	0.554467	-1.15433	0.165303	1.42075	0.165303	4.14214	75.1442	4.31941	0	0	23.6167
Malaysia	2005	18683	9.83537	2286000000000	28.4578	144000000000	25.6931	5587.02	8.6282	4355.05	3879.04	54.57	237655	211679	12.3786	12.2628	33.406	3.50874	61.14	4.11317	2.73439	1.00591	8.86259	2.18184	12.8455	2.55299	1.88045	16.9932	76.0784	31.6507	3.45476	178.32	5.18358	1	0.195066	1.09282	0.56477	0.641684	0.49709	-0.146774	0.47411	2.22575	0.47411	12.1813	106.524	4.66837	0	0	3.13333
Malaysia	2006	19696	9.88817	2752000000000	28.6433	163000000000	25.817	6209.13	8.73378	4355.05	3879.04	65.15	283731	252719	12.5558	12.44	32.517	3.48176	60.95	4.11005	4.72719	1.55333	3.98093	1.38152	13.2494	2.58395	2.8662	16.5717	74.2835	31.2404	3.44171	178.983	5.18729	1	0.234054	1.26711	0.287723	0.550972	0.467347	-0.543148	0.377344	2.03882	0.377344	9.7419	103.664	4.64115	0	0	3.13333
Malaysia	2007	27463	10.2206	3550000000000	28.898	194000000000	25.9911	7243.46	8.88785	4355.05	3879.04	72.44	315480	280998	12.6618	12.5461	31.64	3.45442	60.79	4.10743	4.68689	1.54477	4.88132	1.58542	12.8659	2.55458	3.8742	16.2797	87.3753	35.8431	3.57915	166.437	5.11462	1	0.192051	1.23899	0.193773	0.506119	0.437705	-0.523537	0.34085	1.946	0.34085	8.85907	101.58	4.62085	0	0	3.13333
Malaysia	2008	36120	10.4946	4594000000000	29.1558	231000000000	26.1657	8474.59	9.04483	4355.05	3879.04	96.94	422178	376034	12.9532	12.8374	30.775	3.4267	60.22	4.098	3.28079	1.18808	10.3889	2.34074	13.7481	2.6209	4.88067	16.5737	101.751	41.0685	3.71524	154.134	5.03782	1	-0.047309	1.10852	0.108325	0.316369	0.344933	-0.563193	0.211274	1.57932	0.211274	5.52813	96.7482	4.57211	0	0	3.13333
Malaysia	2009	47989	10.7787	5102000000000	29.2607	202000000000	26.0315	7292.49	8.8946	4355.05	3879.04	61.74	268881	239492	12.502	12.3863	29.925	3.39869	60.46	4.10198	0.0566923	-2.87012	1	0	10.1969	2.32208	5.60158	16.3115	108.686	43.5329	3.77352	138.932	4.93399	1	-0.0564772	0.983706	-0.0423811	0.303689	0.455968	-0.503895	0.190102	1.54191	0.190102	4.94864	111.607	4.71498	0	0	3.13333
Malaysia	2010	70880	11.1687	6087000000000	29.4372	255000000000	26.2645	9040.57	9.10948	4355.05	3879.04	79.61	346705	308810	12.7562	12.6405	29.088	3.37033	60.37	4.10049	4.26866	1.4513	7.26685	1.98332	9.44074	2.24503	7.43689	16.3422	120.032	47.937	3.86989	142.435	4.95889	1	0.0893046	1.1203	0.143352	0.588943	0.478181	-0.499978	0.320017	1.89092	0.320017	8.40511	107.123	4.67397	0	0	3.13333
Malaysia	2011	79762	11.2868	7552000000000	29.6528	298000000000	26.4204	10399.4	9.2495	4355.05	3879.04	111.26	484543	431582	13.091	12.9752	28.391	3.34607	61.58	4.12034	5.07446	1.62422	5.41241	1.68869	9.98691	2.30128	8.7491	15.7862	127.958	50.8312	3.92851	139.472	4.93786	1	0.0295228	1.02107	0.0774098	0.582069	0.48	-0.47	0.286678	1.80095	0.286678	7.57413	108.426	4.68607	0	0	3.13333
Malaysia	2012	102613	11.5387	8532000000000	29.7748	314000000000	26.4727	10817.4	9.28891	4355.05	3879.04	111.57	485893	432784	13.0937	12.978	27.725	3.32233	62.6	4.13677	2.82906	1.03994	0.999932	-6.77023e-05	9.67568	2.26962	10.0484	15.7867	142.165	55.9999	4.02535	134.82	4.90394	1	0.237454	0.919737	-0.0052124	0.570484	0.47	-0.35	0.307077	1.86529	0.307077	8.12914	114.124	4.73729	0	0	3.13333
Malaysia	2013	166818	12.0247	9570000000000	29.8897	323000000000	26.5009	10970.1	9.30293	4355.05	3879.04	108.56	472784	421109	13.0664	12.9506	27.07	3.29843	64.06	4.15982	3.4943	1.25113	0.174475	-1.74598	8.76162	2.17038	9.97254	15.3918	145.933	57.0993	4.04479	134.321	4.90023	1	0.350235	0.999857	0.0517916	0.636703	0.44	-0.34	0.356431	1.99939	0.356431	9.44575	119.9	4.78666	0	0	3.13333
Malaysia	2014	178563	12.0927	10480000000000	29.9805	338000000000	26.5463	11319.1	9.33424	4355.05	3879.04	98.97	431019	383909	12.9739	12.8582	26.423	3.27423	64.29	4.1634	3.14127	1.14463	2.46747	0.903192	8.67549	2.1605	10.2489	14.7663	150.431	58.482	4.06872	130.975	4.87501	1	0.411289	1.11498	0.266619	0.837721	0.588215	-0.360303	0.476421	2.31869	0.476421	12.6472	120.579	4.7923	0	0	3.13333
Malaysia	2015	223137	12.3155	11060000000000	30.0344	301000000000	26.4304	9955.24	9.20585	4355.05	3879.04	53.03	230948	205705	12.3499	12.2342	25.787	3.24987	64.46	4.16604	3.27095	1.18508	1.21806	0.197256	6.71146	1.90382	10.1212	14.831	145.697	56.8832	4.041	124.744	4.82627	1	0.235252	0.948642	0.258958	0.752673	0.501822	-0.391477	0.384312	2.04683	0.384312	10.1575	123.104	4.81303	0	0	3.13333
Malaysia	2016	363396	12.8032	11230000000000	30.0496	301000000000	26.4304	9817.79	9.19195	4355.05	3879.04	45.13	196543	175061	12.1886	12.0729	25.16	3.22526	64.32	4.16387	4.47132	1.49768	1.65826	0.505769	5.08629	1.62655	8.86046	15.7642	141.649	55.4246	4.01502	118.978	4.77894	1	0.09614	0.865416	0.136825	0.711795	0.499128	-0.416986	0.315386	1.86818	0.315386	8.33578	121.98	4.80386	0	0	3.13333
Malaysia	2017	491470	13.1052	12310000000000	30.1414	319000000000	26.4885	10259.3	9.23594	4355.05	3879.04	54.71	238265	212222	12.3811	12.2654	24.553	3.20083	64.4	4.16511	2.93579	1.07698	3.77896	1.32945	6.26762	1.8354	8.64115	21.157	136.116	55.3048	4.01286	129.593	4.8644	1	0.0590311	0.834842	0.11641	0.724663	0.497697	-0.398899	0.305624	1.84073	0.305624	8.09551	117.168	4.76361	0	0	3.13333
Malaysia	2018	838724	13.6396	13890000000000	30.2622	359000000000	26.6066	11377.6	9.33941	4355.05	3879.04	71.34	310689	276731	12.6465	12.5308	23.964	3.17655	64.78	4.171	2.31506	0.839437	0.673483	-0.395293	8.16103	2.09937	8.55112	23.5632	134.526	55.5468	4.01723	129.645	4.8648	1	0.316121	1.07503	0.251569	0.698871	0.623343	-0.107198	0.476289	2.29339	0.476289	12.6724	120.302	4.79	0	0	3.13333
Malaysia	2019	792369	13.5828	14280000000000	30.2899	365000000000	26.6232	11414.2	9.34261	4355.05	3879.04	64.28	279942	249345	12.5423	12.4266	23.393	3.15244	64.73	4.17022	2.51039	0.920438	0.0636059	-2.75505	6.26153	1.83442	9.27862	23.1773	139.596	57.3507	4.04919	121.529	4.80015	1	0.252059	0.997468	0.143877	0.673268	0.591614	-0.0490037	0.43488	2.18387	0.43488	11.5779	120.87	4.79472	0	0	3.13333
Lebanon	2005	17	2.83321	2286000000000	28.4578	21500000000	23.7913	4575.11	8.42839	6983.57	7226.94	54.57	381093	394374	12.8508	12.8851	13.373	2.59324	47.56	3.86199	12.2038	2.50175	1	0	0.0013564	-6.60292	0	13.5087	21.1451	11.5512	2.44679	55.6813	4.01964	1	-0.530724	-0.187701	-1.00199	-0.164786	-0.331319	-0.281064	-0.416264	-0.117087	-0.416264	-9.90346	69.6695	4.24376	0	0	33.8667
Lebanon	2006	44	3.78419	2752000000000	28.6433	22000000000	23.8143	4626.85	8.43963	6983.57	7226.94	65.15	454980	470835	13.028	13.0623	13.238	2.58309	47.63	3.86346	12.1444	2.49687	0.880738	-0.126996	0.001624	-6.42286	0	14.3155	23.2456	12.5203	2.52735	56.5825	4.0357	1	-0.942333	-0.256819	-1.8074	-0.206955	-0.643019	-0.387201	-0.707287	-0.819906	-0.707287	-16.8436	71.8111	4.27404	0	0	33.8667
Lebanon	2007	44	3.78419	3550000000000	28.898	24800000000	23.9341	5207.79	8.55791	6983.57	7226.94	72.44	505890	523519	13.1341	13.1683	13.099	2.57254	47.67	3.8643	13.5978	2.60991	3.13292	1.14197	0.0013781	-6.58705	1.0488	14.6316	26.4298	14.0367	2.64168	63.7402	4.15482	1	-0.888474	-0.332366	-2.11677	-0.257148	-0.696329	-0.467369	-0.793077	-1.00509	-0.793077	-18.9816	74.1064	4.3055	0	0	33.8667
Lebanon	2008	44	3.78419	4594000000000	29.1558	29100000000	24.094	6111.33	8.7179	6983.57	7226.94	96.94	676987	700579	13.4254	13.4597	12.958	2.56171	47.26	3.85566	14.8805	2.70005	7.53328	2.01933	0.0018966	-6.26769	2.09875	15.7406	29.9492	15.9295	2.76817	72.8324	4.28816	1	-0.818313	-0.41744	-1.8758	-0.247172	-0.668794	-0.422118	-0.741606	-0.904329	-0.741606	-17.8682	76.2753	4.33435	0	0	33.8667
Lebanon	2009	157	5.05625	5102000000000	29.2607	35400000000	24.29	7354.95	8.90313	6983.57	7226.94	61.74	431166	446191	12.9742	13.0085	12.813	2.55046	46.83	3.84652	13.5697	2.60784	10.2845	2.33064	0.0019095	-6.26091	4.09306	16.6993	49.6635	23.4853	3.15637	58.6476	4.07155	1	-0.833866	-0.468742	-1.56168	-0.0513447	-0.680763	-0.355251	-0.658608	-0.729317	-0.658608	-15.9976	72.0447	4.27729	0	0	33.8667
Lebanon	2010	201	5.3033	6087000000000	29.4372	38400000000	24.3713	7761.64	8.95695	6983.57	7226.94	79.61	555962	575337	13.2285	13.2627	12.666	2.53892	46.54	3.84031	11.1328	2.40989	0.578607	-0.547132	0.0018808	-6.27606	6.68453	16.9188	57.816	27.1398	3.301	61.0786	4.11216	1	-0.875333	-0.279289	-1.62502	0.0541962	-0.707561	-0.331298	-0.627383	-0.62764	-0.627383	-15.2902	82.5285	4.41314	0	0	33.8667
Lebanon	2011	201	5.3033	7552000000000	29.6528	39900000000	24.4096	7675.31	8.94576	6983.57	7226.94	111.26	776992	804069	13.5632	13.5974	12.516	2.52701	46.69	3.84353	7.85694	2.0614	2.96508	1.0869	0.001935	-6.24765	7.73408	16.4359	66.4481	30.206	3.40804	66.1555	4.19201	1	-0.90263	-0.266096	-1.55829	-0.0588083	-0.69	-0.39	-0.644304	-0.683614	-0.644304	-15.7272	89.9878	4.49967	0	0	33.8667
Lebanon	2012	301	5.70711	8532000000000	29.7748	44000000000	24.5075	7952.15	8.9812	6983.57	7226.94	111.57	779157	806310	13.566	13.6002	12.364	2.51479	46.78	3.84546	7.06539	1.95521	7.55835	2.02265	0.0018219	-6.30788	8.5991	15.6566	67.8121	30.6892	3.42391	62.5852	4.13653	1	-0.86937	-0.346871	-1.66481	-0.11768	-0.75	-0.39	-0.689789	-0.798707	-0.689789	-16.905	89.9161	4.49888	0	0	33.8667
Lebanon	2013	369	5.9108	9570000000000	29.8897	46900000000	24.5713	7933.23	8.97882	6983.57	7226.94	108.56	758136	784556	13.5386	13.5729	12.21	2.50226	46.76	3.84503	5.67283	1.73569	2.61433	0.961009	0.0015449	-6.4728	8.11768	14.7133	65.6983	29.5098	3.38472	57.9714	4.05995	1	-0.923879	-0.395464	-1.69035	-0.0763563	-0.78	-0.4	-0.711009	-0.856992	-0.711009	-17.4704	93.2591	4.53538	0	0	33.8667
Lebanon	2014	378	5.93489	10480000000000	29.9805	48100000000	24.5965	7687.93	8.94741	6983.57	7226.94	98.97	691164	715250	13.4461	13.4804	12.053	2.48931	46.74	3.8446	5.9469	1.78287	0.14677	-1.91889	0.002291	-6.07877	18.0823	15.4243	70.0726	34.5264	3.54172	55.3221	4.01317	1	-1.03724	-0.375947	-1.69794	-0.250347	-0.766351	-0.420307	-0.758022	-0.992301	-0.758022	-18.6447	98.1454	4.58645	0	0	33.8667
Lebanon	2015	378	5.93489	11060000000000	30.0344	49900000000	24.6333	7644.55	8.94175	6983.57	7226.94	53.03	370339	383245	12.8222	12.8564	11.894	2.47603	46.79	3.84567	4.32382	1.46414	3.53059	1.26147	0.0022878	-6.08016	18.0823	15.5044	71.2977	34.9615	3.55425	45.9497	3.82755	1	-0.883873	-0.474539	-1.70259	-0.294811	-0.825719	-0.46255	-0.774013	-1.0345	-0.774013	-19.0665	100.546	4.61061	0	0	33.8667
Lebanon	2016	301	5.70711	11230000000000	30.0496	51200000000	24.659	7626.3	8.93936	6983.57	7226.94	45.13	315169	326152	12.6609	12.6951	11.734	2.46249	46.85	3.84695	5.01607	1.61265	0.989908	-0.0101437	0.0013714	-6.59192	18.0823	27.0507	63.7007	36.2779	3.59121	45.4994	3.8177	1	-0.965052	-0.538653	-1.61897	-0.343162	-0.830696	-0.519698	-0.802706	-1.13046	-0.802706	-19.7939	103.882	4.64325	0	0	33.8667
Lebanon	2017	201	5.3033	12310000000000	30.1414	53100000000	24.6954	7792.6	8.96093	6983.57	7226.94	54.71	382071	395386	12.8534	12.8876	11.571	2.4485	46.91	3.84823	4.74667	1.55744	2.90452	1.06627	0.0019839	-6.22269	18.0823	13.3133	64.5086	31.9681	3.46474	45.0446	3.80765	1	-1.00015	-0.515939	-1.62756	-0.306298	-0.823586	-0.576153	-0.808281	-1.13911	-0.808281	-19.9609	106.341	4.66665	0	0	33.8667
Lebanon	2018	222	5.40268	13890000000000	30.2622	55000000000	24.7306	8012.54	8.98876	6983.57	7226.94	71.34	498208	515570	13.1188	13.153	11.407	2.43423	47.1	3.85227	4.82871	1.57458	5.45761	1.69701	0.0009353	-6.97464	18.0823	13.0263	64.4981	31.8689	3.46163	44.0783	3.78597	1	-1.09832	-0.718144	-1.62908	-0.366773	-0.797559	-0.519749	-0.854939	-1.28413	-0.854939	-21.1432	106.341	4.66665	0	0	33.8667
Lebanon	2019	222	5.40268	14280000000000	30.2899	52000000000	24.6745	7583.7	8.93376	6983.57	7226.94	64.28	448904	464548	13.0146	13.0488	11.242	2.41966	47.5	3.86073	4.27621	1.45307	4.51743	1.50794	0.0012009	-6.72468	6.12628	12.8677	61.8165	26.9368	3.29349	47.0653	3.85154	1	-1.13634	-0.833452	-1.67252	-0.425267	-0.858332	-0.515475	-0.906898	-1.43208	-0.906898	-22.3773	106.341	4.66665	0	0	33.8667
[truncated: 2 more columns]
