# Supplementary material for: Governance, financial development and China’s outward foreign direct investment
Source: PLoS One. 2022 Jun 30;17(6):e0270581. doi: 10.1371/journal.pone.0270581 (PMC9246154; doi:10.1371/journal.pone.0270581)
Supplement: S1 File — (DO) [file pone.0270581.s005.do]

*test for multicollinearity：
 logout, save(m2) word replace: pwcorr GDP1   DIS4 LAB4 FDI1 INF1 RES1 FAC1 TRA4 WGI FIN1
 

 
 *VIF test:
reg OFDI4 GDP1   DIS4 LAB4 FDI1 INF1 RES1 FAC1 TRA4 WGI FIN1
estat vif
 
 

*Descriptive statistics of the variables：
asdoc sum


*Preliminary inspection

encode  CountryName, gen (Country)
xtset Country year
xtreg OFDI4 GDP1   DIS4 LAB4 FDI1 INF1 RES1 FAC1 TRA4 CC ,fe
outreg2 using (m1).doc
xtreg OFDI4 GDP1   DIS4 LAB4 FDI1 INF1 RES1 FAC1 TRA4 GE ,fe
outreg2 using (m1).doc
xtreg OFDI4 GDP1   DIS4 LAB4 FDI1 INF1 RES1 FAC1 TRA4 PS ,fe
outreg2 using (m1).doc
xtreg OFDI4 GDP1   DIS4 LAB4 FDI1 INF1 RES1 FAC1 TRA4 RQ ,fe
outreg2 using (m1).doc
xtreg OFDI4 GDP1   DIS4 LAB4 FDI1 INF1 RES1 FAC1 TRA4 RL ,fe
outreg2 using (m1).doc
xtreg OFDI4 GDP1   DIS4 LAB4 FDI1 INF1 RES1 FAC1 TRA4 VA ,fe
outreg2 using (m1).doc
xtreg OFDI4 GDP1   DIS4 LAB4 FDI1 INF1 RES1 FAC1 TRA4 WGI ,fe
outreg2 using (m1).doc


*Robustness test：


*1.Replace core explanatory variable：

encode  CountryName, gen (Country)
xtset Country year
xtreg OFDI4 GDP1   DIS4 LAB4 FDI1 INF1 RES1 FAC1 TRA4 WGI1 ,fe
outreg2 using (m1).doc

*2.FGLS：
encode  CountryName, gen (Country)
xtset Country year
reg OFDI4 GDP1   DIS4 LAB4 FDI1 INF1 RES1 FAC1 TRA4  WGI
predict u,res
gen lnu2=ln(u^2)
reg lnu2 GDP1   DIS4 LAB4 FDI1 INF1 RES1 FAC1 TRA4  WGI
predict f, xb
gen h=exp(f)
gen invvar=1/h
reg OFDI4 GDP1  DIS4 LAB4 FDI1 INF1 RES1 FAC1 TRA4  WGI  [aweight=invvar]
outreg2 using (m1).doc

*3.Lag by one stage ：
encode  CountryName, gen (Country)
xtset Country year
gen WGI_lag = L.WGI
gen WGI_lag2=L.WGI_lag
gen WGI_lag3=L.WGI_lag2
xtreg OFDI4 GDP1   DIS4 LAB4 FDI1 INF1 RES1 FAC1 TRA4 WGI_lag3,fe
outreg2 using (m1).doc
clear

*4.2sls:
encode  CountryName, gen (Country)
xtset Country year
gen WGI_lag = L.WGI
ivreg2 OFDI4   GDP1   DIS4 LAB4 FDI1 INF1 RES1 FAC1 TRA4  ( WGI = WGI_lag  equator) , r first
outreg2 using (m1).doc
clear

*5：Staging sample
encode  CountryName, gen (Country)
xtset Country year
paverage OFDI2 OFDI4 CGDP CGDP1 GDP GDP1 RGDP RGDP1 distcap distw oil_price DIS1 DIS2 DIS3 DIS4 LAB1 LAB3 LAB2 LAB4 FDI FDI1 INF INF1 RES RES1 FBS FTS MCS FAC FAC1 TRA2 TRA4 BIT CC GE PS RQ RL VA WGI WGI1 BITWGI GDP1WGI FIN FIN1, p(3) indiv(Country) yr(year)
xtreg OFDI4 GDP1   DIS4 LAB4 FDI1 INF1 RES1 FAC1 TRA4 WGI,fe
outreg2 using (m1).doc
clear


encode  CountryName, gen (Country)
xtset Country year
paverage OFDI2 OFDI4 CGDP CGDP1 GDP GDP1 RGDP RGDP1 distcap distw oil_price DIS1 DIS2 DIS3 DIS4 LAB1 LAB3 LAB2 LAB4 FDI FDI1 INF INF1 RES RES1 FBS FTS MCS FAC FAC1 TRA2 TRA4 BIT CC GE PS RQ RL VA WGI WGI1 BITWGI GDP1WGI FIN FIN1, p(3) indiv(Country) yr(year)
replace year=1 if  year==2007
replace year=2 if  year==2010
replace year=3 if  year==2013
replace year=4 if  year==2016
replace year=5 if  year==2019
xtset Country year
gen WGI_lag = L.WGI
ivreg2 OFDI4   GDP1   DIS4 LAB4 FDI1 INF1 RES1 FAC1 TRA4  ( WGI = WGI_lag  equator ) , r first
outreg2 using (m1).doc
clear


*Mechanism test：

clear
encode  CountryName, gen (Country)
xtset Country year
reg OFDI4 GDP1   DIS4 LAB4 FDI1 INF1 RES1 FAC1 TRA4  WGI
predict u,res
gen lnu2=ln(u^2)
reg lnu2 GDP1   DIS4 LAB4 FDI1 INF1 RES1 FAC1 TRA4  WGI
predict f, xb
gen h=exp(f)
gen invvar=1/h
reg OFDI4 GDP1  DIS4 LAB4 FDI1 INF1 RES1 FAC1 TRA4  WGI  [aweight=invvar]
outreg2 using (m1).doc


clear
encode  CountryName, gen (Country)
xtset Country year
reg FIN1 GDP1   DIS4 LAB4 FDI1 INF1 RES1 FAC1 TRA4  WGI
predict u,res
gen lnu2=ln(u^2)
reg lnu2 GDP1   DIS4 LAB4 FDI1 INF1 RES1 FAC1 TRA4  WGI
predict f, xb
gen h=exp(f)
gen invvar=1/h
reg FIN1 GDP1  DIS4 LAB4 FDI1 INF1 RES1 FAC1 TRA4  WGI  [aweight=invvar]
outreg2 using (m1).doc
clear

encode  CountryName, gen (Country)
xtset Country year
reg OFDI4 GDP1   DIS4 LAB4 FDI1 INF1 RES1 FAC1 TRA4  WGI FIN1
predict u,res
gen lnu2=ln(u^2)
reg lnu2 GDP1   DIS4 LAB4 FDI1 INF1 RES1 FAC1 TRA4  WGI FIN1
predict f, xb
gen h=exp(f)
gen invvar=1/h
reg OFDI4 GDP1  DIS4 LAB4 FDI1 INF1 RES1 FAC1 TRA4  WGI FIN1  [aweight=invvar]
outreg2 using (m1).doc
clear

encode  CountryName, gen (Country)
xtset Country year
gen WGI_lag = L.WGI
ivreg2  OFDI4  GDP1  DIS4 LAB4 FDI1 INF1 RES1 FAC1 TRA4 (WGI = WGI_lag  equator)
outreg2 using (m1).doc
clear

encode  CountryName, gen (Country)
xtset Country year
gen WGI_lag = L.WGI
ivreg2  FIN1  GDP1  DIS4 LAB4 FDI1 INF1 RES1 FAC1 TRA4 (WGI = WGI_lag  equator)
outreg2 using (m1).doc
clear

encode  CountryName, gen (Country)
xtset Country year
gen WGI_lag = L.WGI
ivreg2  OFDI4 FIN1  GDP1  DIS4 LAB4 FDI1 INF1 RES1 FAC1 TRA4 (WGI = WGI_lag  equator)
outreg2 using (m1).doc
clear


*Further discussion：

*Quantile test：
encode  CountryName, gen (Country)
xtset Country year
qreg  OFDI4 GDP1   DIS4 LAB4 FDI1 INF1 RES1 FAC1 TRA4 WGI i.year, q(.1)
outreg2 using (m1).doc
qreg  OFDI4 GDP1   DIS4 LAB4 FDI1 INF1 RES1 FAC1 TRA4 WGI i.year, q(.5)
outreg2 using (m1).doc
qreg  OFDI4 GDP1   DIS4 LAB4 FDI1 INF1 RES1 FAC1 TRA4 WGI i.year, q(.9)
outreg2 using (m1).doc
clear


*The impact of the “Belt and Road” initiative：
encode  CountryName, gen (Country)
xtset Country year
gen BR = 0 
replace BR = 1 if  year >= 2013
gen BRWGI =BR*WGI
gen WGI_lag = L.WGI
ivregress 2sls OFDI4 BR BRWGI GDP1  DIS4 LAB4 FDI1 INF1 RES1 FAC1 TRA4 (WGI=WGI_lag equator)
outreg2 using (m1).doc
clear

*Placebo test：
encode  CountryName, gen (Country)
xtset Country year
gen BR = 0 
replace BR = 1 if  year >= 2010
gen BRWGI =BR*WGI
gen WGI_lag = L.WGI
ivregress 2sls OFDI4 BR BRWGI GDP1  DIS4 LAB4 FDI1 INF1 RES1 FAC1 TRA4 (WGI=WGI_lag equator)
outreg2 using (m1).doc
clear


*Heterogeneity analysis：


*Classification of China’s Neighbors and Non-Neighbors：
encode  CountryName, gen (Country)
xtset Country year
gen WGI_lag = L.WGI
ivreg2 OFDI4   GDP1   DIS4 LAB4 FDI1 INF1 RES1 FAC1 TRA4  ( WGI = WGI_lag  equator ) 
outreg2 using (m1).doc
clear

encode  CountryName, gen (Country)
xtset Country year
gen WGI_lag = L.WGI
ivreg2 OFDI4   GDP1   DIS4 LAB4 FDI1 INF1 RES1 FAC1 TRA4  (WGI = WGI_lag  equator  ) 
outreg2 using (m1).doc
clear


 *Division of inland and coastal countries：
encode  CountryName, gen (Country)
xtset Country year
gen WGI_lag = L.WGI
ivreg2 OFDI4   GDP1   DIS4 LAB4 FDI1 INF1 RES1 FAC1 TRA4  ( WGI = WGI_lag  equator  ) 
outreg2 using (m1).doc
clear

encode  CountryName, gen (Country)
xtset Country year
gen WGI_lag = L.WGI
ivreg2 OFDI4   GDP1   DIS4 LAB4 FDI1 INF1 RES1 FAC1 TRA4  ( WGI = WGI_lag  equator ) 
outreg2 using (m1).doc
clear


*Division of economic development level of host country：
keep if   CountryName=="蒙古"| CountryName=="菲律宾"| CountryName=="越南"| CountryName=="老挝"| CountryName=="柬埔寨"| CountryName=="缅甸"|  CountryName=="印度尼西亚"| CountryName=="尼泊尔"| CountryName=="孟加拉国"| CountryName=="印度"|CountryName=="巴基斯坦"| CountryName=="斯里兰卡"| CountryName=="吉尔吉斯斯坦"| CountryName=="塔吉克斯坦"| CountryName=="乌兹别克斯坦"| CountryName=="阿富汗"| CountryName=="约旦"| CountryName=="也门共和国"
encode  CountryName, gen (Country)
xtset Country year
gen WGI_lag = L.WGI
ivreg2 OFDI4  GDP1  DIS4 LAB4 FDI1 INF1 RES1 FAC1 TRA4 (WGI = WGI_lag  equator) 
outreg2 using (m1).doc
clear


keep if  CountryName=="日本"|CountryName=="大韩民国"| CountryName=="泰国"| CountryName=="马来西亚"| CountryName=="文莱达鲁萨兰国"| CountryName=="新加坡"| CountryName=="哈萨克斯坦"|CountryName=="土库曼斯坦"| CountryName=="伊拉克"| CountryName=="伊朗伊斯兰共和国"| CountryName=="以色列"| CountryName=="沙特阿拉伯"| CountryName=="巴林"| CountryName=="黎巴嫩"|  CountryName=="卡塔尔"| CountryName=="科威特"| CountryName=="阿拉伯联合酋长国"| CountryName=="阿曼"|CountryName=="土耳其"
encode  CountryName, gen (Country)
xtset Country year
gen WGI_lag = L.WGI
ivreg2 OFDI4  GDP1  DIS4 LAB4 FDI1 INF1 RES1 FAC1 TRA4 (WGI = WGI_lag  equator)
outreg2 using (m1).doc
clear
